# Supplementary material for: Genetic pathways regulating the longitudinal acquisition of cocaine self-administration in a panel of inbred and recombinant inbred mice
Source: Cell Rep. Author manuscript; Available in PMC 2023 Sep 27. (PMC10530068; doi:10.1016/j.celrep.2023.112856)
Supplement: 2 [file NIHMS1928238-supplement-2.xlsx]

## Sheet: Table_S1
Strain	ID	Group	DOB	Start Date	Age	Sex	Active Lever	Chamber	Cohort	D1 Infusions	D2 Infusions	D3 Infusions	D4 Infusions	D5 Infusions	D6 Infusions	D7 Infusions	D8 Infusions	D9 Infusions	D10 Infusions	D1 Active Lever Presses	D2 Active Lever Presses	D3 Active Lever Presses	D4 Active Lever Presses	D5 Active Lever Presses	D6 Active Lever Presses	D7 Active Lever Presses	D8 Active Lever Presses	D9 Active Lever Presses	D10 Active Lever Presses	D1 Percent Active Lever Presses	D2 Percent Active Lever Presses	D3 Percent Active Lever Presses	D4 Percent Active Lever Presses	D5 Percent Active Lever Presses	D6 Percent Active Lever Presses	D7 Percent Active Lever Presses	D8 Percent Active Lever Presses	D9 Percent Active Lever Presses	D10 Percent Active Lever Presses	D1 Inactive Presses	D2 Inactive Presses	D3 Inactive Presses	D4 Inactive Presses	D5 Inactive Presses	D6 Inactive Presses	D7 Inactive Presses	D8 Inactive Presses	D9 Inactive Presses	D10 Inactive Presses
129S1/SvImJ	520	Cocaine	2019-03-26	2019-05-27	8.85714	F	R	23	14	0	0	0	0	0	0	0	0	0	0	0	0	0	0	0	0	0	0	0	0	NA	NA	NA	NA	0	NA	NA	NA	NA	NA	0	0	0	0	1	0	0	0	0	0
129S1/SvImJ	631	Cocaine	2019-11-12	2020-01-20	9.85714	F	L	141	18	1	0	0	0	0	0	0	0	1	0	1	0	0	0	0	0	0	0	1	0	100	NA	NA	NA	NA	NA	NA	NA	100	NA	0	0	0	0	0	0	0	0	0	0
129S1/SvImJ	633	Cocaine	2019-11-12	2020-01-20	9.85714	M	R	81	18	45	37	43	50	35	38	63	56	53	44	60	40	54	80	38	53	101	71	125	63	77.9	90.9	100	100	54.3	84.1	99	100	77.6	95.5	17	4	0	0	32	10	1	0	36	3
129S1/SvImJ	635	Cocaine	2019-11-12	2020-01-20	9.85714	M	L	21	18	8	65	63	65	50	57	56	57	49	60	11	133	106	94	66	78	82	119	79	86	52.4	96.4	25.5	93.1	98.5	100	100	100	97.5	100	10	5	310	7	1	0	0	0	2	0
129S1/SvImJ	826	Cocaine	2020-07-28	2020-10-13	11	M	R	13	24	3	31	52	45	48	64	50	46	56	59	5	35	87	57	50	81	64	64	73	105	62.5	55.6	97.8	98.3	96.2	64.3	54.2	65.3	94.8	100	3	28	2	1	2	45	54	34	4	0
129S1/SvImJ	828	Cocaine	2020-07-28	2020-10-13	11	F	L	83	24	1	0	0	0	0	0	0	0	0	0	2	0	0	0	0	0	0	0	0	0	100	NA	NA	NA	NA	NA	NA	NA	NA	NA	0	0	0	0	0	0	0	0	0	0
129X1/SvJ	74	Cocaine	2018-03-20	2018-05-29	10	F	L	31	3	58	50	41	35	15	12	11	48	54	37	76	53	50	40	16	16	12	58	58	41	98.7	100	100	100	100	100	100	100	100	100	1	0	0	0	0	0	0	0	0	0
129X1/SvJ	76	Cocaine	2018-03-20	2018-05-29	10	F	R	62	3	0	0	0	0	0	0	0	0	0	0	0	0	0	0	0	0	0	0	0	0	0	NA	NA	NA	NA	NA	0	NA	NA	NA	1	0	0	0	0	0	1	0	0	0
129X1/SvJ	78	Cocaine	2018-03-20	2018-05-29	10	M	L	81	3	4	1	0	0	0	0	0	0	0	1	5	1	0	0	0	0	0	0	0	1	71.4	100	NA	NA	NA	NA	0	NA	NA	100	2	0	0	0	0	0	1	0	0	0
129X1/SvJ	80	Cocaine	2018-03-20	2018-05-29	10	M	R	131	3	0	0	0	0	0	0	0	0	0	1	0	0	0	0	0	0	0	0	0	1	0	NA	NA	NA	NA	NA	NA	NA	NA	100	1	0	0	0	0	0	0	0	0	0
129X1/SvJ	211	Cocaine	2018-07-10	2018-09-25	11	M	R	101	7	0	0	0	0	0	0	0	0	0	0	0	0	0	0	0	0	0	0	0	0	NA	0	NA	NA	NA	NA	NA	NA	NA	NA	0	2	0	0	0	0	0	0	0	0
129X1/SvJ	212	Cocaine	2018-07-10	2018-09-25	11	F	L	61	7	2	2	1	0	0	1	0	0	0	0	2	2	1	0	0	1	0	0	0	0	100	66.7	100	0	NA	100	NA	0	NA	0	0	1	0	1	0	0	0	1	0	1
A/J	3	Cocaine	2018-01-09	2018-04-04	12.1429	F	R	82	1	3	2	3	7	7	10	11	26	28	64	3	2	3	31	9	13	13	33	34	113	42.9	22.2	37.5	81.6	27.3	43.3	34.2	55	68	71.5	4	7	5	7	24	17	25	27	16	45
A/J	5	Cocaine	2018-01-09	2018-04-03	12	M	R	72	1	2	3	0	1	2	1	1	4	0	4	2	4	0	1	2	1	1	4	0	6	14.3	36.4	0	100	50	20	50	44.4	0	100	12	7	14	0	2	4	1	5	4	0
A/J	7	Cocaine	2018-01-09	2018-04-04	12.1429	M	L	132	1	0	3	1	0	0	2	2	1	3	0	0	3	1	0	0	2	2	1	4	0	NA	37.5	100	NA	NA	100	100	100	80	NA	0	5	0	0	0	0	0	0	1	0
A/J	198	Cocaine	2018-06-12	2018-08-27	10.8571	M	R	11	6	5	6	9	2	3	2	1	1	0	4	5	8	16	2	5	3	2	2	0	4	35.7	32	15.5	6.9	45.5	20	10.5	9.5	0	44.4	9	17	87	27	6	12	17	19	20	5
A/J	200	Cocaine	2018-06-12	2018-08-27	10.8571	F	L	31	6	5	4	4	22	24	5	35	33	29	38	5	5	5	35	43	5	46	46	36	44	100	100	83.3	92.1	84.3	100	100	97.9	100	93.6	0	0	1	3	8	0	0	1	0	3
A/J	202	Cocaine	2018-06-12	2018-08-28	11	F	L	133	6	6	14	6	17	46	46	47	5	7	3	6	17	6	31	58	58	72	9	13	3	46.2	73.9	85.7	93.9	95.1	95.1	96	90	81.3	37.5	7	6	1	2	3	3	3	1	3	5
AKR/J	17	Cocaine	2018-02-06	2018-04-09	8.85714	F	R	41	1	1	5	1	14	16	12	25	18	29	36	1	6	1	15	31	24	31	25	48	41	10	60	50	71.4	86.1	85.7	91.2	86.2	98	100	9	4	1	6	5	4	3	4	1	0
AKR/J	18	Cocaine	2018-02-06	2018-04-11	9.14286	F	L	111	1	1	1	1	0	0	1	0	0	0	0	1	1	1	0	0	1	0	0	0	0	100	100	100	NA	NA	100	NA	NA	NA	NA	0	0	0	0	0	0	0	0	0	0
AKR/J	21	Cocaine	2018-02-06	2018-04-09	8.85714	M	R	22	1	3	0	2	0	0	0	0	0	0	0	3	0	2	0	0	0	0	0	0	0	42.9	NA	100	0	NA	NA	0	NA	NA	0	4	0	0	1	0	0	1	0	0	1
AKR/J	22	Cocaine	2018-02-06	2018-04-11	9.14286	M	L	51	1	1	3	4	10	9	18	22	20	23	24	1	3	4	11	10	25	22	22	23	30	20	30	57.1	91.7	83.3	86.2	84.6	100	95.8	90.9	4	7	3	1	2	4	4	0	1	3
AKR/J	203	Cocaine	2018-06-12	2018-08-27	10.8571	M	L	152	6	14	34	20	31	37	24	2	26	65	65	15	40	25	34	40	25	2	30	85	98	68.2	80	78.1	91.9	88.9	100	66.7	93.8	96.6	99	7	10	7	3	5	0	1	2	3	1
AKR/J	206	Cocaine	2018-06-12	2018-08-27	10.8571	F	R	22	6	2	1	1	4	0	2	4	2	1	1	2	1	1	5	0	2	5	2	1	2	66.7	25	100	55.6	NA	33.3	62.5	100	33.3	100	1	3	0	4	0	4	3	0	2	0
BALB/cByJ	111	Cocaine	2018-04-15	2018-06-25	10.1429	F	L	81	4	59	40	16	14	15	14	16	65	26	38	71	45	17	15	17	17	17	152	30	48	72.4	76.3	89.5	93.8	81	100	89.5	96.2	96.8	96	27	14	2	1	4	0	2	6	1	2
BALB/cByJ	113	Cocaine	2018-04-15	2018-06-26	10.2857	F	R	42	4	11	10	16	17	25	22	25	31	27	4	12	12	16	21	28	26	33	42	36	8	50	92.3	80	91.3	90.3	81.3	97.1	91.3	80	72.7	12	1	4	2	3	6	1	4	9	3
BALB/cByJ	115	Cocaine	2018-04-15	2018-06-25	10.1429	M	R	41	4	24	38	20	17	20	19	9	5	17	20	26	42	23	21	23	22	9	6	18	24	54.2	47.7	41.1	25	56.1	62.9	75	37.5	64.3	72.7	22	46	33	63	18	13	3	10	10	9
BALB/cByJ	117	Cocaine	2018-04-15	2018-06-26	10.2857	M	L	122	4	25	18	24	39	34	21	1	5	5	4	36	25	29	58	64	23	1	5	7	5	100	100	100	79.5	92.8	92	100	100	100	100	0	0	0	15	5	2	0	0	0	0
BALB/cByJ	261	Cocaine	2018-07-17	2018-10-08	11.8571	F	R	11	8	1	1	2	1	11	54	37	41	32	30	1	1	2	1	11	90	44	56	43	33	25	33.3	50	33.3	57.9	69.8	81.5	80	93.5	82.5	3	2	2	2	8	39	10	14	3	7
BALB/cByJ	375	Cocaine	2018-09-04	2018-12-04	13	M	L	31	10	11	46	29	16	20	28	30	25	34	20	13	77	36	19	23	31	43	29	42	21	48.1	92.8	100	82.6	92	88.6	69.4	70.7	95.5	80.8	14	6	0	4	2	4	19	12	2	5
BALB/cJ	223	Cocaine	2018-07-10	2018-09-24	10.8571	M	R	121	7	9	9	4	5	3	8	9	12	4	8	12	10	4	7	8	12	9	13	4	10	50	71.4	57.1	58.3	88.9	92.3	100	92.9	100	27	12	4	3	5	1	1	0	1	0	27
BALB/cJ	225	Cocaine	2018-07-10	2018-09-25	11	M	L	53	7	42	33	7	15	49	65	42	30	42	20	86	53	10	18	78	135	47	34	48	21	65.6	72.6	47.6	54.5	63.9	65.2	69.1	64.2	80	65.6	45	20	11	15	44	72	21	19	12	11
BALB/cJ	227	Cocaine	2018-07-10	2018-09-25	11	F	R	121	7	1	4	1	0	1	1	1	0	0	0	1	4	1	0	1	1	1	0	0	0	14.3	100	50	0	100	100	100	NA	0	0	6	0	1	1	0	0	0	0	1	1
BALB/cJ	229	Cocaine	2018-07-10	2018-09-25	11	F	L	141	7	22	15	24	23	24	32	34	35	24	15	25	17	26	27	27	37	35	35	25	16	86.2	100	86.7	93.1	93.1	90.2	89.7	97.2	96.2	88.9	4	0	4	2	2	4	4	1	1	2
BALB/cJ	377	Cocaine	2018-09-18	2018-12-04	11	F	R	13	10	5	42	39	41	46	40	46	6	34	33	5	48	49	48	74	49	65	7	38	37	45.5	87.3	89.1	64	22.2	10.7	61.9	77.8	64.4	67.3	6	7	6	27	260	407	40	2	21	18
BALB/cJ	400	Cocaine	2018-11-13	2019-01-29	11	M	L	103	11.1	7	1	2	1	7	7	8	7	9	9	8	2	2	1	7	7	8	7	10	9	57.1	40	15.4	33.3	58.3	87.5	61.5	63.6	71.4	60	6	3	11	2	5	1	5	4	4	6
BALB/cJ	432	Cocaine	2018-12-25	2019-03-12	11	M	L	103	12	3	0	0	0	0	0	0	0	0	0	3	0	0	0	0	0	0	0	0	0	100	NA	NA	NA	NA	NA	0	NA	NA	NA	0	0	0	0	0	0	1	0	0	0
BPL/1J	176	Cocaine	2018-06-20	2018-08-27	9.71429	M	L	102	6	35	14	14	25	21	31	43	33	30	28	43	27	22	29	28	49	58	47	37	42	50.6	33.8	42.3	70.7	71.8	92.5	96.7	94	94.9	95.5	42	53	30	12	11	4	2	3	2	2
BPL/1J	178	Cocaine	2018-06-21	2018-08-27	9.57143	M	R	142	6	7	12	10	15	27	8	20	16	17	17	10	18	17	19	32	11	27	19	18	20	17.5	9.8	14.5	15.1	33.3	15.1	46.6	61.3	50	48.8	47	165	100	107	64	62	31	12	18	21
BPL/1J	180	Cocaine	2018-06-09	2018-08-28	11.4286	F	R	131	6	23	27	38	28	48	20	19	34	40	32	27	32	52	36	70	25	25	43	77	68	38	19.5	94.5	75	88.6	22.1	33.3	27.7	31.3	66.7	44	132	3	12	9	88	50	112	169	34
BPL/1J	182	Cocaine	2018-06-09	2018-08-28	11.4286	F	L	63	6	21	33	65	65	65	65	65	65	65	65	31	43	165	230	218	218	280	207	262	311	50.8	29.5	100	97	92	92	97.9	100	98.9	98.7	30	103	0	7	19	19	6	0	3	4
BPL/1J	401	Cocaine	2018-11-18	2019-01-29	10.2857	M	R	33	11.1	6	6	15	17	9	6	27	29	25	21	9	15	23	26	10	7	33	39	30	25	52.9	39.5	37.7	26.8	32.3	14.3	16.1	41.5	65.2	51	8	23	38	71	21	42	172	55	16	24
BPL/1J	403	Cocaine	2018-10-04	2019-01-28	16.5714	F	L	53	11.1	45	65	65	51	53	48	65	65	65	59	87	186	115	80	140	119	207	157	209	99	83.7	99.5	80.4	39.4	51.5	46.3	67.2	52.2	60.1	45.4	17	1	28	123	132	138	101	144	139	119
BTBR T<+> Itpr3<tf>/J	333	Cocaine	2018-08-14	2018-10-30	11	M	L	41	9	33	35	10	4	2	1	1	2	2	2	45	36	11	4	2	1	1	2	2	2	90	90	78.6	80	66.7	50	100	66.7	100	50	5	4	3	1	1	1	0	1	0	2
BTBR T<+> Itpr3<tf>/J	478	Cocaine	2019-02-12	2019-04-22	9.85714	F	R	123	13	2	2	1	1	1	0	2	0	0	0	2	2	1	1	1	0	3	0	0	0	33.3	50	50	100	100	0	100	0	0	NA	4	2	1	0	0	1	0	2	2	0
BTBR T<+> Itpr3<tf>/J	480	Cocaine	2019-02-12	2019-04-23	10	M	R	73	13	0	0	0	1	1	0	0	0	2	1	0	0	0	1	3	0	0	0	3	1	0	NA	NA	100	100	NA	NA	NA	75	100	10	0	0	0	0	0	0	0	1	0
BTBR T<+> Itpr3<tf>/J	506	Cocaine	2019-03-26	2019-05-28	9	F	L	63	14	1	9	2	15	14	7	5	7	2	6	1	9	2	18	14	8	5	9	2	8	100	52.9	40	60	77.8	72.7	83.3	100	100	88.9	0	8	3	12	4	3	1	0	0	1
BTBR T<+> Itpr3<tf>/J	508	Cocaine	2019-03-26	2019-05-27	8.85714	M	R	81	14	0	2	1	0	0	0	1	0	0	1	0	4	1	0	0	0	1	0	0	1	0	80	100	NA	NA	0	100	NA	NA	100	2	1	0	0	0	1	0	0	0	0
BTBR T<+> Itpr3<tf>/J	526	Cocaine	2019-06-25	2019-09-10	11	F	L	51	16.1	3	1	0	0	0	0	0	0	3	0	4	1	0	0	0	0	0	0	3	0	66.7	100	NA	NA	NA	0	0	NA	75	0	2	0	0	0	0	1	1	0	1	1
BTBR T<+> Itpr3<tf>/J	834	Cocaine	2020-07-28	2020-10-13	11	F	L	111	24	1	0	0	0	0	0	0	0	0	0	2	0	0	0	0	0	0	0	0	0	66.7	NA	NA	NA	NA	NA	NA	NA	NA	NA	1	0	0	0	0	0	0	0	0	0
BXD1/TyJ	103	Cocaine	2018-04-15	2018-06-25	10.1429	F	R	111	4	3	0	0	0	0	0	0	0	0	0	3	0	0	0	0	0	0	0	0	0	50	NA	NA	0	0	0	NA	NA	NA	NA	3	0	0	1	1	1	0	0	0	0
BXD1/TyJ	105	Cocaine	2018-04-15	2018-06-26	10.2857	F	L	142	4	55	55	51	55	26	42	54	57	45	58	90	91	68	64	35	51	68	84	49	67	89.1	97.8	97.1	100	100	100	100	100	100	100	11	2	2	0	0	0	0	0	0	0
BXD1/TyJ	107	Cocaine	2018-04-15	2018-06-25	10.1429	M	L	151	4	1	3	26	37	25	24	8	26	17	15	1	3	32	52	27	25	8	27	20	18	20	60	91.4	100	93.1	100	100	100	100	100	4	2	3	0	2	0	0	0	0	0
BXD1/TyJ	109	Cocaine	2018-04-15	2018-06-26	10.2857	M	R	72	4	11	0	6	65	59	48	27	35	45	58	15	0	6	111	83	60	29	41	66	76	53.6	NA	75	99.1	96.5	100	100	95.3	100	96.2	13	0	2	1	3	0	0	2	0	3
BXD1/TyJ	309	Cocaine	2018-07-31	2018-10-29	12.8571	F	R	31	9	4	4	2	1	0	0	0	2	1	0	4	4	4	1	0	0	0	4	2	0	100	36.4	57.1	50	NA	NA	NA	100	100	0	0	7	3	1	0	0	0	0	0	1
BXD1/TyJ	311	Cocaine	2018-07-31	2018-10-30	13	M	L	121	9	40	43	47	35	26	31	31	30	34	32	54	46	54	37	37	44	48	42	49	38	81.8	93.9	96.4	71.2	75.5	86.3	87.3	84	94.2	92.7	12	3	2	15	12	7	7	8	3	3
BXD100/RwwJ	624	Cocaine	2019-10-22	2020-01-20	12.8571	F	R	12	18	4	3	1	5	11	9	29	37	35	36	5	3	1	7	12	10	37	38	39	40	38.5	50	50	100	46.2	55.6	74	79.2	75	95.2	8	3	1	0	14	8	13	10	13	2
BXD100/RwwJ	626	Cocaine	2019-10-22	2020-01-21	13	F	L	51	18	2	0	2	2	3	7	15	20	21	21	3	0	3	2	3	7	15	21	25	23	50	0	50	100	60	77.8	100	91.3	96.2	100	3	1	3	0	2	2	0	2	1	0
BXD100/RwwJ	628	Cocaine	2019-10-29	2020-01-21	12	M	R	161	18	6	3	11	14	22	24	28	30	36	36	7	5	12	16	25	33	37	45	61	49	38.9	35.7	60	100	55.6	84.6	88.1	88.2	87.1	96.1	11	9	8	0	20	6	5	6	9	2
BXD100/RwwJ	898	Cocaine	2020-09-29	2020-12-08	10	M	L	41	26	5	2	1	1	1	5	1	11	3	2	15	2	1	3	1	7	1	12	3	2	93.8	100	100	75	100	100	100	100	75	100	1	0	0	1	0	0	0	0	1	0
BXD100/RwwJ	900	Cocaine	2020-09-29	2020-12-07	9.85714	M	L	121	26	6	8	8	38	39	37	24	22	26	34	10	12	17	55	66	52	39	34	50	79	62.5	52.2	81	79.7	57.4	59.1	54.2	40.5	52.6	64.2	6	11	4	14	49	36	33	50	45	44
BXD100/RwwJ	902	Cocaine	2020-09-22	2020-12-07	10.8571	F	R	61	26	16	23	18	37	32	29	38	33	31	36	19	27	20	60	47	33	57	56	68	62	26.8	19.9	16.9	32.6	28.5	23.1	37.3	56	78.2	74.7	52	109	98	124	118	110	96	44	19	21
BXD102/RwwJ	1024	Cocaine	2020-12-01	2021-03-15	14.8571	M	R	11	30	9	29	27	28	33	29	32	33	27	34	13	33	33	29	52	44	42	40	29	45	41.9	68.8	97.1	74.4	98.1	89.8	97.7	100	100	91.8	18	15	1	10	1	5	1	0	0	4
BXD102/RwwJ	1034	Cocaine	2020-12-01	2021-03-22	15.8571	M	L	51	30	2	1	0	6	2	9	4	1	7	12	4	1	0	11	3	12	5	1	9	14	80	100	NA	30.6	75	75	71.4	50	75	60.9	1	0	0	25	1	4	2	1	3	9
BXD11/TyJ	637	Cocaine	2019-10-08	2020-01-21	15	F	L	51	18	1	1	1	0	1	0	0	0	0	1	1	1	1	0	1	0	0	0	0	1	50	100	100	NA	100	NA	NA	0	0	100	1	0	0	0	0	0	0	1	1	0
BXD11/TyJ	639	Cocaine	2019-10-08	2020-01-21	15	M	R	21	18	4	21	23	28	29	24	37	36	40	44	4	27	26	33	36	30	53	46	51	55	40	15.3	12.3	6.4	11.4	11.7	13.8	11.2	13.6	19	6	150	185	480	279	226	331	366	325	234
BXD11/TyJ	707	Cocaine	2019-12-02	2020-03-09	14	M	L	63	20	0	0	1	1	0	1	0	0	0	0	0	0	2	1	0	1	0	0	0	0	NA	NA	100	100	NA	100	0	0	NA	NA	0	0	0	0	0	0	1	1	0	0
BXD11/TyJ	709	Cocaine	2019-12-02	2020-03-10	14.1429	F	R	11	20	1	1	2	1	1	1	0	1	1	2	2	1	2	1	2	1	0	2	3	2	40	100	100	100	66.7	100	0	100	100	66.7	3	0	0	0	1	0	1	0	0	1
BXD11/TyJ	711	Cocaine	2019-12-02	2020-03-09	14	F	L	101	20	5	0	0	2	0	0	0	0	1	0	5	0	0	2	0	0	0	0	1	0	50	NA	NA	100	NA	NA	NA	0	100	NA	5	0	0	0	0	0	0	1	0	0
BXD11/TyJ	1063	Cocaine	2021-03-30	2021-07-06	14	M	R	13	32	2	0	1	2	3	3	2	5	28	32	2	0	2	5	6	3	4	7	38	52	33.3	0	50	31.3	75	30	36.4	50	70.4	76.5	4	7	2	11	2	7	7	7	16	16
BXD13/TyJ	956	Cocaine	2020-11-10	2021-02-04	12.2857	M	R	53	28	0	1	0	1	2	38	41	35	37	27	0	1	0	3	2	77	72	41	44	30	NA	100	NA	75	25	50.7	46.2	58.6	48.9	37.5	0	0	0	1	6	75	84	29	46	50
BXD13/TyJ	958	Cocaine	2020-11-10	2021-02-04	12.2857	M	L	121	28	6	16	29	20	20	24	23	29	33	30	12	22	38	28	24	25	26	31	53	43	80	88	95	93.3	68.6	65.8	100	96.9	94.6	100	3	3	2	2	11	13	0	1	3	0
BXD13/TyJ	960	Cocaine	2020-11-10	2021-02-03	12.1429	M	R	161	28	5	26	36	41	33	23	22	29	37	64	14	30	42	51	41	28	32	39	48	99	24.1	37	60.9	36.2	28.5	9.7	14.7	21.4	39	56.9	44	51	27	90	103	262	186	143	75	75
BXD13/TyJ	962	Cocaine	2020-11-10	2021-02-04	12.2857	F	L	21	28	0	0	0	1	0	0	0	0	0	0	0	0	0	1	0	0	0	0	0	0	0	0	0	100	NA	NA	NA	NA	NA	NA	3	3	2	0	0	0	0	0	0	0
BXD13/TyJ	964	Cocaine	2020-11-10	2021-02-03	12.1429	F	R	13	28	3	40	48	57	35	50	34	37	41	42	4	43	68	63	40	62	46	42	43	43	26.7	56.6	64.8	86.3	85.1	81.6	86.8	93.3	84.3	91.5	11	33	37	10	7	14	7	3	8	4
BXD13/TyJ	966	Cocaine	2020-11-10	2021-02-04	12.2857	F	L	111	28	44	53	54	53	54	47	62	31	42	40	58	74	74	68	78	58	69	43	57	50	92.1	97.4	100	98.6	100	100	98.6	97.7	98.3	98	5	2	0	1	0	0	1	1	1	1
BXD14/TyJ	754	Cocaine	2020-05-03	2020-08-10	14.1429	F	R	161	22	0	0	0	0	1	8	22	18	23	23	0	0	0	0	1	16	30	56	25	31	NA	0	0	0	8.3	47.1	54.5	73.7	75.8	67.4	0	14	3	15	11	18	25	20	8	15
BXD14/TyJ	886	Cocaine	2020-09-04	2020-12-07	13.4286	M	L	11	26	34	30	37	32	35	31	30	30	27	31	62	38	41	39	41	36	32	35	32	41	51.7	90.5	97.6	81.3	77.4	66.7	80	89.7	84.2	91.1	58	4	1	9	12	18	8	4	6	4
BXD14/TyJ	888	Cocaine	2020-09-04	2020-12-08	13.5714	M	R	151	26	4	21	26	4	37	38	28	1	30	38	10	28	34	4	51	59	52	1	39	52	62.5	58.3	51.5	50	57.3	66.3	43	25	46.4	85.2	6	20	32	4	38	30	69	3	45	9
BXD15/TyJ	686	Cocaine	2020-01-03	2020-03-09	9.42857	F	L	51	20	0	46	65	60	52	65	65	66	65	65	0	73	81	76	58	75	78	93	78	72	0	83.9	92	100	96.7	100	100	100	98.7	97.3	2	14	7	0	2	0	0	0	1	2
BXD15/TyJ	688	Cocaine	2020-01-03	2020-03-10	9.57143	F	L	121	20	16	63	21	52	55	49	46	58	62	60	19	72	25	76	72	60	58	64	72	67	95	100	100	96.2	91.1	98.4	93.5	100	100	98.5	1	0	0	3	7	1	4	0	0	1
BXD15/TyJ	719	Cocaine	2020-02-10	2020-06-16	18.1429	M	L	101	21	20	22	25	24	29	32	41	46	55	38	26	25	31	33	41	46	55	72	81	48	74.3	89.3	100	100	100	97.9	96.5	100	98.8	100	9	3	0	0	0	1	2	0	1	0
BXD15/TyJ	720	Cocaine	2020-02-10	2020-06-16	18.1429	F	R	41	21	0	0	2	53	39	39	45	38	33	42	0	0	2	72	48	57	62	60	66	64	0	NA	5.9	75.8	60.8	81.4	91.2	61.9	79.5	86.5	4	0	32	23	31	13	6	37	17	10
BXD15/TyJ	885	Cocaine	2020-08-27	2020-12-08	14.7143	M	R	43	26	0	0	0	0	0	1	59	50	34	42	0	0	0	0	0	1	122	81	40	52	NA	NA	NA	0	0	50	21.5	5	37.4	2.3	0	0	0	2	1	1	445	1535	67	2237
BXD16/TyJ	756	Cocaine	2020-05-03	2020-08-10	14.1429	M	L	43	22	43	44	43	38	47	32	40	58	65	50	93	82	66	56	75	55	73	106	123	82	72.7	87.2	95.7	91.8	100	87.3	97.3	99.1	99.2	100	35	12	3	5	0	8	2	1	1	0
BXD16/TyJ	758	Cocaine	2020-06-08	2020-08-11	9.14286	M	R	51	22	53	39	44	63	46	45	58	56	65	65	74	64	66	94	66	59	86	60	76	87	26.5	30.5	64.1	51.4	70.2	85.5	88.7	98.4	93.8	92.6	205	146	37	89	28	10	11	1	5	7
BXD16/TyJ	759	Cocaine	2020-06-08	2020-08-10	9	F	L	73	22	3	65	65	58	56	52	47	60	65	65	3	125	113	90	96	92	79	103	113	98	60	83.3	88.3	95.7	95	95.8	98.8	95.4	93.4	98	2	25	15	4	5	4	1	5	8	2
BXD16/TyJ	868	Cocaine	2020-08-16	2020-12-07	16.1429	M	R	11	26	29	49	41	34	37	39	55	44	37	46	42	56	50	48	51	45	76	55	43	64	35.6	53.8	86.2	75	77.3	95.7	95	94.8	91.5	94.1	76	48	8	16	15	2	4	3	4	4
BXD16/TyJ	870	Cocaine	2020-08-16	2020-12-08	16.2857	F	L	81	26	3	2	3	2	1	1	12	3	16	43	3	3	3	3	1	1	19	5	24	75	100	75	75	100	100	100	95	100	96	100	0	1	1	0	0	0	1	0	1	0
BXD18/TyJ	997	Cocaine	2020-12-09	2021-02-22	10.7143	F	L	71	29	8	4	2	18	19	45	45	43	43	65	11	4	3	19	21	49	60	66	62	93	68.8	80	60	82.6	84	87.5	98.4	93	92.5	93.9	5	1	2	4	4	7	1	5	5	6
BXD18/TyJ	1003	Cocaine	2020-12-29	2021-03-15	10.8571	F	R	23	30	1	0	2	1	33	21	15	28	65	65	1	0	5	1	48	26	18	35	95	149	8.3	0	20.8	5.3	71.6	83.9	64.3	89.7	96	96.8	11	1	19	18	19	5	10	4	4	5
BXD18/TyJ	1041	Cocaine	2021-01-19	2021-04-19	12.8571	M	R	93	31	2	0	1	1	0	0	0	0	0	0	2	0	1	1	0	0	0	0	0	0	100	0	100	100	NA	NA	NA	NA	NA	NA	0	1	0	0	0	0	0	0	0	0
BXD18/TyJ	1043	Cocaine	2021-01-19	2021-04-19	12.8571	M	L	151	31	11	1	2	2	2	4	50	49	21	17	14	1	2	2	2	4	52	52	21	18	87.5	100	40	50	66.7	44.4	88.1	82.5	84	78.3	2	0	3	2	1	5	7	11	4	5
BXD19/TyJ	808	Cocaine	2020-07-15	2020-09-28	10.7143	F	L	83	23	0	6	28	13	14	14	18	9	6	4	0	17	72	23	25	29	40	16	7	7	0	77.3	83.7	71.9	71.4	90.6	67.8	76.2	46.7	77.8	8	5	14	9	10	3	19	5	8	2
BXD19/TyJ	810	Cocaine	2020-07-15	2020-09-29	10.8571	M	R	73	23	2	26	15	25	18	10	5	12	3	24	4	29	18	41	26	20	6	22	3	42	40	43.3	30.5	51.9	76.5	76.9	75	73.3	50	87.5	6	38	41	38	8	6	2	8	3	6
BXD19/TyJ	812	Cocaine	2020-07-15	2020-09-29	10.8571	M	L	91	23	61	65	28	65	47	53	20	61	28	13	87	138	38	87	56	76	24	74	31	15	75	97.9	97.4	98.9	100	100	100	100	100	100	29	3	1	1	0	0	0	0	0	0
BXD19/TyJ	863	Cocaine	2020-09-20	2020-12-08	11.2857	M	R	51	26	8	55	52	60	54	65	65	65	65	47	8	83	139	120	94	91	113	94	110	73	40	53.9	57	38.7	49.2	32.5	42.5	87.9	96.5	94.8	12	71	105	190	97	189	153	13	4	4
BXD19/TyJ	866	Cocaine	2020-09-12	2020-12-07	12.2857	F	R	61	26	0	3	0	65	65	65	65	51	54	56	0	3	0	101	116	143	165	82	82	75	0	30	NA	73.7	12.6	17.9	48.2	82	91.1	84.3	11	7	0	36	802	655	177	18	8	14
BXD19/TyJ	1064	Cocaine	2021-03-20	2021-07-06	15.4286	F	L	31	32	65	65	63	51	50	60	56	50	48	65	135	107	84	81	69	91	69	72	75	112	86.5	97.3	96.6	100	97.2	95.8	97.2	92.3	90.4	96.6	21	3	3	0	2	4	2	6	8	4
BXD2/TyJ	560	Cocaine	2019-06-29	2019-10-15	15.4286	F	R	11	16.4	0	6	8	10	19	11	23	34	42	51	0	8	9	11	23	19	26	45	51	62	0	38.1	42.9	45.8	63.9	40.4	59.1	33.1	32.3	36	4	13	12	13	13	28	18	91	107	110
BXD2/TyJ	579	Cocaine	2019-09-10	2019-12-09	12.8571	M	L	41	17	17	19	58	66	65	65	51	54	52	58	29	24	97	131	177	140	75	72	69	69	82.9	70.6	81.5	91	97.8	96.6	94.9	96	94.5	95.8	6	10	22	13	4	5	4	3	4	3
BXD2/TyJ	581	Cocaine	2019-09-24	2019-12-10	11	M	L	13	17	9	56	48	36	41	45	52	65	65	40	21	108	136	62	96	79	67	69	72	49	63.6	79.4	93.2	74.7	92.3	87.8	95.7	100	100	100	12	28	10	21	8	11	3	0	0	0
BXD2/TyJ	661	Cocaine	2019-10-22	2020-01-21	13	F	R	141	18	11	14	13	22	24	15	16	22	28	26	15	17	15	29	31	21	19	27	35	34	62.5	44.7	50	82.9	47.7	35	29.2	56.3	38.9	50.7	9	21	15	6	34	39	46	21	55	33
BXD2/TyJ	663	Cocaine	2019-10-22	2020-01-20	12.8571	F	L	12	18	12	5	5	30	28	39	26	19	24	27	18	6	5	36	32	57	35	21	26	31	90	85.7	100	85.7	86.5	76	92.1	38.9	54.2	75.6	2	1	0	6	5	18	3	33	22	10
BXD2/TyJ	664	Cocaine	2019-10-22	2020-01-20	12.8571	M	R	82	18	35	61	65	50	46	44	51	48	46	42	46	141	230	103	117	121	92	138	172	84	54.1	13.1	37.7	8.2	11.8	17.3	14.8	48.9	71.7	66.1	39	933	380	1149	873	580	529	144	68	43
BXD21/TyJ	583	Cocaine	2019-09-06	2019-12-09	13.4286	F	R	111	17	2	1	6	65	62	40	40	43	53	65	2	1	6	76	95	69	109	80	69	86	33.3	20	30	76	88.8	94.5	98.2	77.7	83.1	96.6	4	4	14	24	12	4	2	23	14	3
BXD21/TyJ	585	Cocaine	2019-09-06	2019-12-09	13.4286	M	L	82	17	0	38	34	65	65	65	53	65	65	65	0	59	66	98	121	82	62	75	78	96	0	85.5	91.7	99	97.6	100	100	100	67.8	80.7	1	10	6	1	3	0	0	0	37	23
BXD21/TyJ	587	Cocaine	2019-09-06	2019-12-10	13.5714	M	R	62	17	4	3	36	16	29	41	38	38	29	25	7	1035	47	21	36	57	51	48	32	29	38.9	99.8	87	52.5	87.8	96.6	98.1	90.6	94.1	80.6	11	2	7	19	5	2	1	5	2	7
BXD21/TyJ	879	Cocaine	2020-09-22	2020-12-07	10.8571	M	L	31	26	6	58	51	48	61	61	34	55	40	62	8	90	90	81	86	80	51	85	59	101	88.9	76.9	90	89	96.6	97.6	87.9	92.4	95.2	96.2	1	27	10	10	3	2	7	7	3	4
BXD21/TyJ	881	Cocaine	2020-09-22	2020-12-07	10.8571	F	R	121	26	0	0	1	1	1	0	0	0	1	65	0	0	1	3	1	0	0	0	1	120	0	0	50	100	25	0	0	0	25	87.6	2	1	1	0	3	2	8	4	3	17
BXD21/TyJ	883	Cocaine	2020-09-22	2020-12-08	11	F	R	81	26	0	3	39	45	33	43	44	46	33	31	0	4	50	57	45	50	59	67	43	38	0	66.7	94.3	93.4	81.8	83.3	84.3	97.1	69.4	67.9	10	2	3	4	10	10	11	2	19	18
BXD27/TyJ	1017	Cocaine	2021-01-12	2021-03-15	8.85714	F	R	151	30	2	34	39	55	47	48	47	60	51	65	4	53	55	73	62	60	65	104	72	153	16.7	48.2	68.8	89	75.6	88.2	95.6	96.3	96	91.6	20	57	25	9	20	8	3	4	3	14
BXD27/TyJ	1018	Cocaine	2021-01-12	2021-03-16	9	M	L	41	30	3	36	33	58	46	42	54	51	65	56	3	45	40	87	54	45	65	62	81	73	100	97.8	90.9	93.5	96.4	100	94.2	100	98.8	100	0	1	4	6	2	0	4	0	1	0
BXD27/TyJ	1020	Cocaine	2021-01-12	2021-03-15	8.85714	M	R	61	30	3	15	31	41	44	43	54	35	54	42	4	19	46	44	48	47	1333	43	70	45	50	24.1	28.8	23	29.6	54	98.7	58.1	60.9	69.2	4	60	114	147	114	40	17	31	45	20
BXD27/TyJ	1049	Cocaine	2021-01-24	2021-04-19	12.1429	M	R	63	31	43	52	49	43	49	60	60	63	65	65	97	79	63	52	60	68	71	72	72	81	82.2	94	94	100	98.4	95.8	97.3	96	97.3	98.8	21	5	4	0	1	3	2	3	2	1
BXD27/TyJ	1066	Cocaine	2021-04-13	2021-07-07	12.1429	F	L	111	32	11	33	60	65	56	65	65	65	65	65	19	41	89	112	66	75	82	77	77	89	100	100	92.7	99.1	98.5	100	100	98.7	100	98.9	0	0	7	1	1	0	0	1	0	1
BXD28/TyJ	588	Cocaine	2019-08-28	2019-12-09	14.7143	F	L	72	17	2	1	0	0	0	0	0	1	0	0	2	1	0	0	0	0	0	1	0	0	100	100	NA	NA	NA	NA	NA	100	NA	NA	0	0	0	0	0	0	0	0	0	0
BXD28/TyJ	590	Cocaine	2019-08-28	2019-12-10	14.8571	F	R	43	17	0	0	0	0	0	0	0	0	0	0	0	0	0	0	0	0	0	0	0	0	0	NA	NA	0	NA	0	0	0	0	0	5	0	0	1	0	1	1	112	9	26
BXD28/TyJ	592	Cocaine	2019-08-28	2019-12-09	14.7143	M	L	71	17	3	1	0	0	0	0	0	0	0	1	4	1	0	0	0	0	0	0	0	1	57.1	50	NA	0	NA	NA	NA	NA	NA	100	3	1	0	1	0	0	0	0	0	0
BXD28/TyJ	874	Cocaine	2020-09-13	2020-12-08	12.2857	M	L	151	26	9	29	55	43	36	31	38	41	37	45	10	29	56	48	69	63	44	50	46	45	52.6	70.7	100	98	98.6	100	100	100	100	100	9	12	0	1	1	0	0	0	0	0
BXD28/TyJ	876	Cocaine	2020-09-13	2020-12-07	12.1429	F	R	63	26	1	1	1	1	1	0	0	1	0	1	1	1	1	1	1	0	0	1	0	1	20	100	100	100	100	NA	NA	50	NA	100	4	0	0	0	0	0	0	1	0	0
BXD29/Ty	761	Cocaine	2020-05-26	2020-08-10	10.8571	F	R	141	22	1	2	1	23	58	25	26	23	40	64	1	5	1	24	59	25	28	25	44	85	100	100	16.7	75	65.6	41	48.3	23.8	40.4	40.1	0	0	5	8	31	36	30	80	65	127
BXD29/Ty	763	Cocaine	2020-05-26	2020-08-11	11	F	L	151	22	0	0	0	0	0	0	0	0	0	0	0	0	0	0	0	0	0	0	0	0	NA	NA	NA	NA	NA	NA	NA	NA	NA	NA	0	0	0	0	0	0	0	0	0	0
BXD29/Ty	786	Cocaine	2020-06-14	2020-09-28	15.1429	M	R	111	23	4	3	3	7	48	31	49	43	38	42	6	3	4	10	50	33	68	58	57	56	9.8	9.1	28.6	37	25.8	45.2	42	27.4	19.7	36.4	55	30	10	17	144	40	94	154	233	98
BXD29/Ty	981	Cocaine	2020-12-01	2021-02-22	11.8571	F	R	53	29	1	1	0	0	1	0	0	1	1	0	1	1	0	0	2	0	0	2	1	0	25	100	NA	NA	40	NA	NA	100	100	0	3	0	0	0	3	0	0	0	0	1
BXD29/Ty	983	Cocaine	2020-12-01	2021-02-23	12	M	L	81	29	3	1	1	1	2	2	1	5	2	2	3	1	1	1	2	2	1	6	2	2	42.9	100	100	100	100	100	100	100	66.7	100	4	0	0	0	0	0	0	0	1	0
BXD31/TyJ	158	Cocaine	2018-05-22	2018-08-07	11	M	R	81	5	19	16	18	6	27	29	29	36	33	30	26	23	22	8	30	33	36	39	39	32	20.6	26.7	34.9	40	68.2	84.6	76.6	76.5	75	48.5	100	63	41	12	14	6	11	12	13	34
BXD31/TyJ	160	Cocaine	2018-05-22	2018-08-07	11	F	L	41	5	7	37	48	39	42	48	32	26	43	42	11	67	77	50	52	74	46	32	57	73	30.6	89.3	93.9	96.2	96.3	100	97.9	100	100	97.3	25	8	5	2	2	0	1	0	0	2
BXD31/TyJ	383	Cocaine	2018-09-04	2018-12-03	12.8571	F	R	121	10	1	2	0	18	40	21	26	65	32	44	1	3	0	20	42	28	27	106	38	49	16.7	30	NA	64.5	82.4	87.5	81.8	84.1	84.4	86	5	7	0	11	9	4	6	20	7	8
BXD31/TyJ	385	Cocaine	2018-09-04	2018-12-03	12.8571	F	L	41	10	31	32	32	41	46	48	45	58	40	51	43	40	43	53	53	59	57	71	53	77	71.7	81.6	91.5	93	96.4	98.3	100	98.6	100	100	17	9	4	4	2	1	0	1	0	0
BXD31/TyJ	388	Cocaine	2018-09-04	2018-12-04	13	M	R	71	10	6	1	2	6	3	6	65	65	36	20	6	1	2	6	3	6	69	91	77	30	42.9	16.7	100	60	42.9	75	97.2	96.8	97.5	100	8	5	0	4	4	2	2	3	2	0
BXD31/TyJ	389	Cocaine	2018-09-04	2018-12-04	13	M	L	13	10	9	10	13	13	20	27	29	6	20	28	14	12	13	14	22	30	32	7	22	35	35	57.1	59.1	46.7	68.8	93.8	97	77.8	71	74.5	26	9	9	16	10	2	1	2	9	12
BXD31/TyJ	390	Cocaine	2018-09-04	2018-12-04	13	M	L	31	10	20	7	41	36	29	32	31	32	32	30	29	13	55	37	33	35	40	42	44	38	63	41.9	80.9	94.9	89.2	77.8	76.9	79.2	78.6	92.7	17	18	13	2	4	10	12	11	12	3
BXD32/TyJ	184	Cocaine	2018-06-12	2018-08-27	10.8571	M	L	52	6	6	17	40	44	29	38	33	11	38	14	6	20	44	48	34	54	58	15	82	19	100	80	93.6	98	85	96.4	89.2	75	92.1	86.4	0	5	3	1	6	2	7	5	7	3
BXD32/TyJ	186	Cocaine	2018-06-12	2018-08-28	11	M	R	103	6	4	3	3	1	2	2	1	0	0	0	8	3	3	2	3	3	3	0	0	0	32	20	33.3	33.3	15.8	15.8	33.3	0	NA	NA	17	12	6	4	16	16	6	2	0	0
BXD32/TyJ	188	Cocaine	2018-06-12	2018-08-28	11	F	L	61	6	3	7	5	1	0	0	4	3	12	15	5	9	5	1	0	0	4	3	12	19	62.5	69.2	83.3	100	NA	NA	50	100	80	79.2	3	4	1	0	0	0	4	0	3	5
BXD32/TyJ	190	Cocaine	2018-06-29	2018-08-27	8.42857	F	R	162	6	20	22	1	0	10	57	28	18	8	25	28	24	1	0	12	97	41	21	14	36	25.7	49	50	NA	80	97	85.4	87.5	87.5	100	81	25	1	0	3	3	7	3	2	0
BXD32/TyJ	407	Cocaine	2018-11-18	2019-01-29	10.2857	F	R	113	11.1	0	0	0	0	0	0	0	0	0	0	0	0	0	0	0	0	0	0	0	0	0	NA	0	NA	NA	NA	NA	NA	NA	NA	4	0	1	0	0	0	0	0	0	0
BXD32/TyJ	552	Cocaine	2019-07-05	2019-09-30	12.4286	M	L	11	16.3	14	5	6	25	36	20	41	43	49	65	16	6	6	28	37	22	51	60	62	86	66.7	66.7	75	57.1	97.4	95.7	96.2	88.2	96.9	72.9	8	3	2	21	1	1	2	8	2	32
BXD33/TyJ	790	Cocaine	2020-06-12	2020-09-29	15.5714	F	R	132	23	5	24	20	28	30	31	33	27	40	30	7	32	25	41	36	38	37	29	49	39	43.8	39.5	51	73.2	38.3	82.6	88.1	80.6	92.5	92.9	9	49	24	15	58	8	5	7	4	3
BXD33/TyJ	792	Cocaine	2020-06-12	2020-09-28	15.4286	M	L	43	23	0	5	1	2	12	31	20	25	27	20	0	5	1	2	18	37	22	31	31	22	0	55.6	14.3	66.7	94.7	100	100	100	100	91.7	2	4	6	1	1	0	0	0	0	2
BXD33/TyJ	967	Cocaine	2020-12-01	2021-02-22	11.8571	F	L	11	29	1	2	3	0	0	2	1	2	6	5	1	2	3	0	0	2	1	4	7	11	33.3	66.7	60	0	NA	100	50	100	100	100	2	1	2	1	0	0	1	0	0	0
BXD33/TyJ	969	Cocaine	2020-12-01	2021-02-23	12	F	R	151	29	7	2	2	9	12	26	41	38	43	41	10	2	3	11	13	29	43	41	54	56	38.5	100	100	29.7	17.1	43.9	86	93.2	74	83.6	16	0	0	26	63	37	7	3	19	11
BXD34/TyJ	715	Cocaine	2019-12-02	2020-03-10	14.1429	F	L	71	20	5	3	7	19	14	13	15	18	22	15	5	3	7	21	14	14	15	19	25	15	62.5	42.9	58.3	77.8	93.3	82.4	55.6	67.9	96.2	93.8	3	4	5	6	1	3	12	9	1	1
BXD34/TyJ	723	Cocaine	2020-02-11	2020-06-16	18	M	R	111	21	2	2	0	0	0	0	0	32	16	12	4	2	0	0	0	0	0	33	17	13	50	66.7	NA	NA	0	NA	0	89.2	73.9	86.7	4	1	0	0	1	0	1	4	6	2
BXD34/TyJ	727	Cocaine	2020-02-11	2020-06-16	18	F	R	101	21	2	23	19	13	15	24	24	18	26	14	2	26	28	13	17	24	27	18	31	14	11.1	8	60.9	72.2	23.9	88.9	90	75	86.1	87.5	16	299	18	5	54	3	3	6	5	2
BXD34/TyJ	824	Cocaine	2020-05-08	2020-09-28	20.4286	F	R	73	23	31	27	21	24	21	21	20	21	17	24	35	29	25	29	22	23	26	28	24	26	66	60.4	38.5	59.2	71	76.7	76.5	73.7	47.1	66.7	18	19	40	20	9	7	8	10	27	13
BXD34/TyJ	825	Cocaine	2020-05-08	2020-09-29	20.5714	F	L	142	23	3	0	0	24	34	40	33	37	33	32	3	0	0	33	43	53	43	46	41	38	50	NA	NA	82.5	84.3	72.6	28.1	35.9	50	48.7	3	0	0	7	8	20	110	82	41	40
BXD34/TyJ	972	Cocaine	2020-12-01	2021-02-23	12	M	R	61	29	4	3	3	2	1	4	5	6	20	20	5	3	4	2	1	4	15	6	26	23	62.5	75	44.4	66.7	14.3	16.7	25.9	2.5	9.8	10	3	1	5	1	6	20	43	232	240	206
BXD34/TyJ	973	Cocaine	2020-12-01	2021-02-22	11.8571	M	L	13	29	22	35	29	38	50	45	52	43	43	65	33	60	45	46	58	52	62	53	47	134	89.2	96.8	100	100	98.3	96.3	100	100	100	91.8	4	2	0	0	1	2	0	0	0	12
BXD38/TyJ	335	Cocaine	2018-07-10	2018-10-30	16	F	R	81	9	3	2	1	23	32	36	41	40	35	38	3	4	1	31	37	41	51	56	43	46	15.8	30.8	16.7	63.3	84.1	73.2	76.1	78.9	87.8	85.2	16	9	5	18	7	15	16	15	6	8
BXD38/TyJ	337	Cocaine	2018-07-10	2018-10-29	15.8571	F	L	51	9	23	58	50	51	45	48	59	48	54	52	32	81	59	70	66	68	86	67	78	66	71.1	90	85.5	87.5	83.5	93.2	87.8	90.5	92.9	95.7	13	9	10	10	13	5	12	7	6	3
BXD38/TyJ	339	Cocaine	2018-07-10	2018-10-30	16	M	R	101	9	6	19	25	30	47	42	42	26	34	30	12	25	37	40	57	56	50	32	40	36	66.7	15	6.4	14.3	11.8	14.4	47.6	59.3	37	11.2	6	142	541	240	425	333	55	22	68	285
BXD38/TyJ	341	Cocaine	2018-07-10	2018-10-30	16	M	L	81	9	18	25	39	40	33	39	34	34	41	35	30	27	45	47	41	41	39	37	46	40	88.2	100	100	97.9	85.4	97.6	100	94.9	93.9	100	4	0	0	1	7	1	0	2	3	0
BXD38/TyJ	461	Cocaine	2018-12-25	2019-03-12	11	F	R	33	12	0	0	0	0	0	21	48	35	28	27	0	0	0	0	0	31	56	48	32	33	NA	NA	NA	NA	0	68.9	87.5	80	84.2	84.6	0	0	0	0	2	14	8	12	6	6
BXD38/TyJ	463	Cocaine	2018-12-25	2019-03-11	10.8571	M	L	53	12	13	11	18	36	54	54	48	35	39	48	20	15	28	47	64	71	58	49	57	57	52.6	93.8	90.3	92.2	97	100	96.7	96.1	93.4	95	18	1	3	4	2	0	2	2	4	3
BXD39/TyJ	82	Cocaine	2018-03-20	2018-05-29	10	F	L	21	3	2	0	2	0	0	0	0	0	0	0	5	0	3	0	0	0	0	0	0	0	100	NA	100	NA	NA	NA	NA	NA	NA	NA	0	0	0	0	0	0	0	0	0	0
BXD39/TyJ	83	Cocaine	2018-03-20	2018-05-29	10	F	R	32	3	2	1	0	0	1	0	1	0	0	0	3	1	0	0	1	0	1	0	0	0	50	100	0	NA	100	NA	100	NA	NA	NA	3	0	1	0	0	0	0	0	0	0
BXD39/TyJ	84	Cocaine	2018-03-20	2018-05-29	10	M	L	61	3	6	1	0	1	8	8	11	12	22	23	7	1	0	1	8	8	11	14	25	24	53.8	33.3	0	50	80	88.9	91.7	100	96.2	100	6	2	1	1	2	1	1	0	1	0
BXD39/TyJ	464	Cocaine	2019-01-13	2019-03-11	8.14286	F	R	151	12	5	2	0	2	1	0	6	14	14	14	5	2	0	2	1	0	7	14	14	14	83.3	100	0	100	16.7	0	58.3	58.3	70	63.6	1	0	1	0	5	6	5	10	6	8
BXD39/TyJ	467	Cocaine	2019-01-13	2019-03-12	8.28571	M	L	83	12	5	2	5	4	1	4	4	17	15	21	5	3	6	4	1	4	4	19	15	21	38.5	60	85.7	50	100	100	100	100	100	77.8	8	2	1	4	0	0	0	0	0	6
BXD39/TyJ	469	Cocaine	2019-01-13	2019-03-11	8.14286	M	R	63	12	15	6	4	20	24	26	33	35	33	35	16	6	4	22	29	27	39	39	39	46	29.1	25	23.5	66.7	78.4	79.4	83	86.7	79.6	88.5	39	18	13	11	8	7	8	6	10	6
BXD40/TyJ	247	Cocaine	2018-07-03	2018-09-25	12	M	R	131	7	15	13	25	34	49	50	57	50	45	33	27	15	29	49	76	74	74	60	76	48	81.8	60	93.5	98	100	100	100	100	100	100	6	10	2	1	0	0	0	0	0	0
BXD40/TyJ	253	Cocaine	2018-07-03	2018-09-25	12	F	L	73	7	0	1	1	2	1	0	0	0	0	1	0	1	3	2	1	0	0	0	0	1	NA	100	60	50	50	NA	NA	NA	0	50	0	0	2	2	1	0	0	0	1	1
BXD40/TyJ	421	Cocaine	NA	2019-02-19	NA	M	R	93	11.2	0	1	2	0	0	1	1	1	0	0	0	2	2	0	0	2	1	1	0	0	NA	66.7	100	NA	NA	100	100	50	NA	NA	0	1	0	0	0	0	0	1	0	0
BXD40/TyJ	422	Cocaine	2018-12-25	2019-02-18	7.85714	F	R	63	11.2	3	5	1	0	2	1	1	0	0	0	3	7	1	0	3	1	2	0	0	0	37.5	100	50	0	75	100	66.7	0	NA	0	5	0	1	2	1	0	1	1	0	1
BXD40/TyJ	510	Cocaine	2019-03-26	2019-05-28	9	M	L	91	14	2	2	2	1	2	0	0	23	34	34	4	6	3	1	2	0	0	26	43	49	100	46.2	100	33.3	66.7	0	NA	96.3	95.6	100	0	7	0	2	1	1	0	1	2	0
BXD42/TyJ	263	Cocaine	2018-07-30	2018-10-09	10.1429	M	R	73	8	5	11	25	39	47	39	40	38	34	28	8	15	28	41	64	48	59	56	42	37	50	93.8	100	100	100	100	100	100	100	100	8	1	0	0	0	0	0	0	0	0
BXD42/TyJ	265	Cocaine	2018-07-30	2018-10-09	10.1429	M	L	91	8	46	39	25	38	54	55	44	49	48	52	75	94	33	43	55	57	48	50	49	56	69.4	87	64.7	97.7	100	100	100	96.2	100	100	33	14	18	1	0	0	0	2	0	0
BXD42/TyJ	267	Cocaine	2018-07-30	2018-10-08	10	F	R	33	8	0	0	5	5	58	53	41	40	33	23	0	0	5	11	73	74	49	55	37	26	NA	NA	83.3	14.1	45.9	19.9	27.8	30.4	55.2	63.4	0	0	1	67	86	298	127	126	30	15
BXD42/TyJ	269	Cocaine	2018-07-30	2018-10-09	10.1429	F	L	11	8	2	1	0	0	0	0	0	0	0	0	2	1	0	0	0	0	0	0	0	0	66.7	100	NA	NA	NA	NA	NA	NA	NA	NA	1	0	0	0	0	0	0	0	0	0
BXD42/TyJ	409	Cocaine	2018-11-12	2019-01-29	11.1429	M	L	13	11.1	48	43	41	33	39	46	49	61	52	54	81	61	52	49	44	52	54	94	76	73	42.2	53.5	61.9	71	84.6	88.1	94.7	94	97.4	79.3	111	53	32	20	8	7	3	6	2	19
BXD42/TyJ	413	Cocaine	2018-12-25	2019-02-19	8	F	R	13	11.2	10	0	14	16	18	28	38	39	39	41	11	0	15	18	20	32	46	45	43	45	45.8	0	60	81.8	60.6	74.4	90.2	100	93.5	100	13	3	10	4	13	11	5	0	3	0
BXD43/RwwJ	922	Cocaine	2020-11-10	2021-02-04	12.2857	M	R	81	28	5	9	21	31	26	23	22	26	24	18	7	11	22	33	29	24	24	27	27	21	31.8	64.7	88	86.8	96.7	66.7	58.5	65.9	75	77.8	15	6	3	5	1	12	17	14	9	6
BXD43/RwwJ	924	Cocaine	2020-11-10	2021-02-03	12.1429	M	L	41	28	14	19	18	39	31	29	31	24	1	4	15	20	18	44	36	33	36	27	1	5	78.9	87	94.7	95.7	94.7	100	100	93.1	100	100	4	3	1	2	2	0	0	2	0	0
BXD43/RwwJ	927	Cocaine	2020-11-10	2021-02-04	12.2857	F	R	53	28	40	26	44	31	42	45	48	42	40	45	53	31	58	32	43	51	51	48	43	52	67.9	67.4	98.3	100	93.5	92.7	100	98	100	92.9	25	15	1	0	3	4	0	1	0	4
BXD43/RwwJ	929	Cocaine	2020-11-10	2021-02-03	12.1429	F	L	111	28	11	3	8	3	6	14	12	14	12	13	13	3	8	3	6	14	12	14	12	13	59.1	50	100	100	100	100	100	100	92.3	100	9	3	0	0	0	0	0	0	1	0
BXD43/RwwJ	931	Cocaine	2020-11-10	2021-02-04	12.2857	F	R	151	28	6	7	3	17	25	36	36	40	33	34	6	7	3	17	25	36	39	55	60	61	50	87.5	75	89.5	96.2	97.3	97.5	82.1	88.2	89.7	6	1	1	2	1	1	1	12	8	7
BXD43/RwwJ	1068	Cocaine	2021-04-20	2021-07-07	11.1429	M	L	161	32	34	27	29	48	43	65	46	34	28	25	50	33	36	55	52	128	52	42	38	35	74.6	67.3	64.3	93.2	96.3	74.9	91.2	85.7	88.4	81.4	17	16	20	4	2	43	5	7	5	8
BXD48a/RwwJ	353	Cocaine	2018-10-02	2018-12-04	9	F	R	151	10	2	1	0	0	1	1	0	0	0	0	2	1	0	0	1	1	0	0	0	0	66.7	100	NA	NA	50	100	NA	NA	NA	0	1	0	0	0	1	0	0	0	0	1
BXD48a/RwwJ	355	Cocaine	2018-10-02	2018-12-03	8.85714	F	L	41	10	21	27	35	36	35	35	41	32	24	35	28	34	38	45	43	45	57	38	25	42	68.3	91.9	95	100	95.6	95.7	98.3	100	89.3	97.7	13	3	2	0	2	2	1	0	3	1
BXD48a/RwwJ	357	Cocaine	2018-10-02	2018-12-03	8.85714	M	R	121	10	4	3	3	33	41	26	30	40	40	37	4	3	3	35	41	26	31	42	49	40	57.1	60	60	85.4	100	96.3	96.9	95.5	96.1	97.6	3	2	2	6	0	1	1	2	2	1
BXD48a/RwwJ	359	Cocaine	2018-10-02	2018-12-04	9	M	L	33	10	19	35	36	65	39	36	37	7	49	40	30	42	39	106	50	45	48	9	74	54	78.9	89.4	97.5	92.2	60.2	84.9	81.4	81.8	76.3	79.4	8	5	1	9	33	8	11	2	23	14
BXD48a/RwwJ	446	Cocaine	2019-01-08	2019-03-11	8.85714	F	L	43	12	8	4	2	10	7	39	43	41	45	40	10	6	2	12	8	44	51	53	61	48	66.7	85.7	50	80	80	89.8	98.1	96.4	100	100	5	1	2	3	2	5	1	2	0	0
BXD48a/RwwJ	448	Cocaine	2019-01-08	2019-03-12	9	M	R	23	12	4	23	65	27	26	30	28	31	32	31	6	28	103	39	33	36	34	35	35	36	20.7	63.6	55.1	44.8	55.9	45.6	49.3	46.7	31.8	61	23	16	84	48	26	43	35	40	75	23
BXD49/RwwJ	932	Cocaine	2020-11-17	2021-02-03	11.1429	M	R	151	28	16	37	39	26	35	36	33	38	42	35	22	42	55	36	45	41	40	56	65	41	14.7	46.7	9.5	13	6.8	4.9	5	8.2	8.2	4	128	48	527	240	618	789	755	624	731	982
BXD49/RwwJ	934	Cocaine	2020-11-17	2021-02-04	11.2857	M	L	161	28	65	65	58	53	40	50	65	50	49	53	161	188	126	92	61	75	152	69	67	79	95.8	87	96.9	93.9	83.6	93.8	92.1	100	100	97.5	7	28	4	6	12	5	13	0	0	2
BXD49/RwwJ	936	Cocaine	2020-11-17	2021-02-03	11.1429	M	R	63	28	2	65	39	43	59	38	40	30	61	33	6	131	66	64	107	55	93	58	142	77	23.1	27.2	4.6	2.2	71.8	51.4	4	2	18.4	5	20	350	1376	2826	42	52	2254	2790	630	1452
BXD49/RwwJ	940	Cocaine	2020-11-17	2021-02-03	11.1429	F	R	11	28	7	4	62	50	36	36	34	39	40	32	9	6	385	279	49	60	43	63	58	60	27.3	75	99.7	89.4	43	74.1	91.5	76.8	84.1	67.4	24	2	1	33	65	21	4	19	11	29
BXD49/RwwJ	942	Cocaine	2020-11-17	2021-02-04	11.2857	F	L	81	28	14	65	65	65	65	65	65	65	65	65	19	81	106	97	101	100	112	88	143	82	47.5	95.3	99.1	100	98.1	99	100	100	90.5	100	21	4	1	0	2	1	0	0	15	0
BXD50/RwwJ	677	Cocaine	2019-12-10	2020-03-09	12.8571	M	R	21	20	2	2	5	3	14	12	5	10	8	12	6	3	5	4	17	14	5	12	10	14	42.9	50	31.3	40	56.7	22.2	38.5	38.7	35.7	58.3	8	3	11	6	13	49	8	19	18	10
BXD50/RwwJ	679	Cocaine	2019-12-10	2020-03-09	12.8571	M	R	91	20	4	10	25	25	19	31	40	39	32	33	7	13	31	27	23	37	43	43	35	36	35	59.1	88.6	87.1	79.3	75.5	93.5	87.8	94.6	83.7	13	9	4	4	6	12	3	6	2	7
BXD50/RwwJ	681	Cocaine	2019-12-10	2020-03-09	12.8571	F	L	151	20	1	2	6	3	1	4	36	29	36	65	1	2	12	4	1	5	40	35	40	121	100	100	85.7	100	100	100	97.6	71.4	88.9	71.2	0	0	2	0	0	0	1	14	5	49
BXD50/RwwJ	765	Cocaine	2020-05-26	2020-08-11	11	M	L	91	22	4	2	1	1	1	0	0	0	0	5	6	2	1	1	1	0	0	0	0	5	100	66.7	100	33.3	100	NA	0	NA	NA	71.4	0	1	0	2	0	0	1	0	0	2
BXD50/RwwJ	768	Cocaine	2020-05-19	2020-08-10	11.8571	F	R	71	22	3	4	7	22	8	34	32	21	23	31	5	4	8	35	8	47	51	23	35	39	100	50	80	94.6	88.9	97.9	75	92	100	79.6	0	4	2	2	1	1	17	2	0	10
BXD50/RwwJ	785	Cocaine	2020-05-26	2020-08-17	11.8571	F	L	101	22	5	7	12	13	15	15	13	18	16	27	6	7	13	15	18	15	18	21	17	36	54.5	77.8	100	100	100	88.2	85.7	100	100	100	5	2	0	0	0	2	3	0	0	0
BXD51/RwwJ	944	Cocaine	2020-11-17	2021-02-03	11.1429	M	L	121	28	32	49	60	39	48	57	52	45	56	58	38	56	78	57	67	75	72	60	91	70	88.4	96.6	100	98.3	98.5	100	94.7	96.8	97.8	98.6	5	2	0	1	1	0	4	2	2	1
BXD51/RwwJ	948	Cocaine	2020-11-17	2021-02-03	11.1429	M	L	13	28	57	49	51	45	42	50	57	44	48	51	69	51	59	55	63	64	75	73	84	67	89.6	85	96.7	91.7	96.9	92.8	93.8	88	92.3	87	8	9	2	5	2	5	5	10	7	10
BXD51/RwwJ	950	Cocaine	2020-11-17	2021-02-04	11.2857	F	L	63	28	65	65	65	65	66	65	65	65	65	65	127	121	131	281	287	180	121	107	120	110	78.9	51.5	32.8	79.8	87.2	89.6	94.5	97.3	96.8	99.1	34	114	269	71	42	21	7	3	4	1
BXD51/RwwJ	952	Cocaine	2020-11-17	2021-02-03	11.1429	F	R	41	28	32	51	65	63	55	57	60	43	53	65	48	79	80	75	78	78	75	50	62	83	46.2	69.9	48.2	63.6	50.6	46.4	52.1	27	34.3	68	56	34	86	43	76	90	69	135	119	39
BXD55/RwwJ	563	Cocaine	2019-08-06	2019-10-15	10	M	L	21	16.4	57	52	31	34	29	30	24	25	26	28	86	95	32	37	36	39	29	35	39	36	58.5	71.4	30.8	37	81.8	72.2	78.4	43.2	52.7	31	61	38	72	63	8	15	8	46	35	80
BXD55/RwwJ	565	Cocaine	2019-08-06	2019-10-15	10	F	R	23	16.4	24	32	65	50	65	65	65	61	50	44	33	41	97	72	87	92	81	71	59	58	46.5	70.7	78.9	72.7	77	84.4	83.5	88.8	78.7	90.6	38	17	26	27	26	17	16	9	16	6
BXD55/RwwJ	567	Cocaine	2019-08-06	2019-10-15	10	F	L	53	16.4	42	41	49	32	32	35	37	38	45	31	74	71	63	41	46	41	43	55	60	39	90.2	98.6	96.9	100	95.8	97.6	100	98.2	100	97.5	8	1	2	0	2	1	0	1	0	1
BXD55/RwwJ	905	Cocaine	2020-10-08	2020-12-29	11.7143	M	R	101	27	17	29	28	18	26	36	33	36	29	34	18	41	43	36	35	46	39	55	48	49	41.9	97.6	74.1	78.3	51.5	50.5	58.2	76.4	81.4	92.5	25	1	15	10	33	45	28	17	11	4
BXD55/RwwJ	908	Cocaine	2020-10-08	2020-12-29	11.7143	F	R	151	27	19	28	27	19	37	34	36	31	41	52	27	41	35	24	55	47	42	34	46	62	51.9	56.2	68.6	77.4	83.3	70.1	76.4	43.6	21.7	53.9	25	32	16	7	11	20	13	44	166	53
BXD56/RwwJ	595	Cocaine	2019-09-11	2019-12-09	12.7143	F	R	21	17	1	0	0	0	0	0	1	0	0	0	1	0	0	0	0	0	1	0	0	0	100	NA	0	NA	NA	NA	100	NA	NA	0	0	0	1	0	0	0	0	0	0	1
BXD56/RwwJ	597	Cocaine	2019-09-11	2019-12-09	12.7143	M	L	62	17	2	0	1	0	2	0	0	1	1	0	2	0	1	0	3	0	0	1	1	0	100	0	100	0	75	0	0	100	50	NA	0	1	0	3	1	1	1	0	1	0
BXD56/RwwJ	599	Cocaine	2019-09-11	2019-12-10	12.8571	M	R	81	17	0	0	0	0	0	0	0	0	0	0	0	0	0	0	0	0	0	0	0	0	0	0	NA	0	0	NA	0	0	NA	NA	6	1	0	1	1	0	3	1	0	0
BXD56/RwwJ	1036	Cocaine	2021-01-19	2021-04-19	12.8571	F	R	11	31	0	0	3	2	5	7	16	18	18	25	0	0	3	2	6	9	18	24	31	43	NA	0	27.3	13.3	26.1	52.9	56.3	58.5	75.6	93.5	0	1	8	13	17	8	14	17	10	3
BXD56/RwwJ	1038	Cocaine	2021-01-19	2021-04-19	12.8571	F	L	141	31	1	0	1	0	0	0	0	0	0	0	1	0	1	0	0	0	0	0	0	0	100	NA	100	NA	NA	NA	NA	NA	NA	NA	0	0	0	0	0	0	0	0	0	0
BXD6/TyJ	985	Cocaine	2020-11-24	2021-02-22	12.8571	F	R	53	29	36	35	24	37	37	36	35	32	39	65	44	41	35	52	43	42	40	41	46	121	24	32.8	43.8	69.3	87.8	39.3	51.3	30.6	54.1	50.8	139	84	45	23	6	65	38	93	39	117
BXD6/TyJ	987	Cocaine	2020-11-24	2021-02-22	12.8571	F	L	11	29	5	42	45	46	54	33	45	65	46	47	8	53	51	50	117	46	77	119	66	74	38.1	100	100	96.2	86	93.9	97.5	95.2	97.1	97.4	13	0	0	2	19	3	2	6	2	2
BXD6/TyJ	991	Cocaine	2020-11-24	2021-02-23	13	M	R	31	29	49	41	62	33	31	36	42	44	50	51	61	51	82	47	37	58	64	56	78	96	21.3	28.5	22.6	7.4	10.8	20.2	64	68.3	71.6	88.9	225	128	281	591	307	229	36	26	31	12
BXD6/TyJ	1069	Cocaine	2021-03-30	2021-07-07	14.1429	M	R	153	32	30	26	23	28	31	34	36	40	41	50	42	32	27	32	43	66	48	45	46	61	23.6	54.2	73	36	12.4	22.8	18.8	16.1	20.6	29	136	27	10	57	305	224	208	235	177	149
BXD60/RwwJ	534	Cocaine	2019-07-05	2019-09-16	10.4286	M	L	61	16.2	3	26	29	30	62	48	54	51	59	60	5	29	30	34	70	59	66	61	59	62	55.6	82.9	90.9	7	90.9	89.4	100	96.8	100	100	4	6	3	453	7	7	0	2	0	0
BXD60/RwwJ	536	Cocaine	2019-07-05	2019-09-16	10.4286	M	R	131	16.2	5	4	1	3	30	30	33	32	37	35	8	4	1	3	31	30	36	38	40	38	10.8	44.4	33.3	37.5	93.9	90.9	80	90.5	85.1	88.4	66	5	2	5	2	3	9	4	7	5
BXD60/RwwJ	538	Cocaine	2019-07-05	2019-09-16	10.4286	F	L	161	16.2	8	1	22	42	35	45	65	47	41	48	9	1	22	44	38	51	73	57	51	53	90	100	100	100	100	100	100	98.3	100	93	1	0	0	0	0	0	0	1	0	4
BXD60/RwwJ	772	Cocaine	2020-05-26	2020-08-11	11	F	R	73	22	63	26	26	45	40	40	57	47	48	55	91	50	33	75	60	61	73	69	60	56	77.8	64.9	47.1	45.7	78.9	77.2	83	94.5	100	98.2	26	27	37	89	16	18	15	4	0	1
BXD60/RwwJ	1000	Cocaine	2020-12-15	2021-03-15	12.8571	F	L	13	30	40	40	40	42	48	47	52	62	61	48	59	47	49	53	60	53	65	63	66	52	86.8	87	86	73.6	75.9	91.4	91.5	95.5	97.1	98.1	9	7	8	19	19	5	6	3	2	1
BXD60/RwwJ	1002	Cocaine	2020-12-15	2021-03-16	13	M	R	21	30	56	49	49	42	44	64	65	65	47	65	93	63	88	66	53	75	78	96	53	73	50.8	48.1	41.7	84.6	91.4	96.2	100	99	98.1	97.3	90	68	123	12	5	3	0	1	1	2
BXD61/RwwJ	640	Cocaine	2019-11-05	2020-01-20	10.8571	F	L	82	18	5	1	0	3	18	33	37	4	34	49	9	1	0	4	19	38	42	6	42	56	75	33.3	NA	57.1	100	95	100	4.2	85.7	96.6	3	2	0	3	0	2	0	138	7	2
BXD61/RwwJ	642	Cocaine	2019-11-05	2020-01-21	11	F	R	42	18	10	2	6	14	18	14	25	36	43	43	12	2	8	15	18	14	27	37	49	50	63.2	66.7	80	93.8	90	77.8	67.5	92.5	89.1	90.9	7	1	2	1	2	4	13	3	6	5
BXD61/RwwJ	644	Cocaine	2019-10-22	2020-01-21	13	M	L	121	18	20	24	26	32	30	39	38	37	36	33	27	28	33	38	33	53	49	51	51	40	93.1	90.3	21.4	82.6	100	100	100	100	100	100	2	3	121	8	0	0	0	0	0	0
BXD61/RwwJ	729	Cocaine	2020-02-18	2020-06-15	16.8571	M	L	11	21	0	0	0	0	0	0	0	0	0	0	0	0	0	0	0	0	0	0	0	0	NA	NA	NA	NA	NA	NA	NA	NA	NA	NA	0	0	0	0	0	0	0	0	0	0
BXD61/RwwJ	731	Cocaine	2020-02-18	2020-06-15	16.8571	M	R	21	21	0	0	0	0	0	0	0	0	0	0	0	0	0	0	0	0	0	0	0	0	NA	0	0	NA	0	NA	NA	NA	NA	NA	0	1	1	0	2	0	0	0	0	0
BXD61/RwwJ	733	Cocaine	2020-02-18	2020-06-16	17	F	R	111	21	3	1	2	2	2	1	1	1	2	1	6	1	3	2	3	2	1	1	2	1	54.5	100	60	100	100	100	100	100	100	100	5	0	2	0	0	0	0	0	0	0
BXD62/RwwJ	323	Cocaine	2018-09-01	2018-10-29	8.28571	F	R	111	9	24	1	0	4	0	0	0	0	0	26	28	1	0	4	0	0	0	0	0	26	51.9	25	0	50	NA	NA	0	NA	0	66.7	26	3	2	4	0	0	3	0	1	13
BXD62/RwwJ	325	Cocaine	2018-09-01	2018-10-29	8.28571	F	L	31	9	4	0	3	5	1	4	15	19	30	30	4	0	3	5	1	4	17	20	34	35	100	0	60	62.5	100	57.1	94.4	100	94.4	94.6	0	1	2	3	0	3	1	0	2	2
BXD62/RwwJ	327	Cocaine	2018-09-01	2018-10-30	8.42857	M	R	91	9	12	3	3	6	4	6	9	20	20	24	14	4	3	51	4	6	25	20	20	51	53.8	100	60	98.1	100	54.5	96.2	74.1	76.9	86.4	12	0	2	1	0	5	1	7	6	8
BXD62/RwwJ	512	Cocaine	2019-04-02	2019-05-27	7.85714	F	L	53	14	4	1	0	5	6	16	36	59	34	30	6	1	0	5	6	17	40	116	40	35	85.7	50	0	71.4	75	77.3	97.6	87.9	87	83.3	1	1	2	2	2	5	1	16	6	7
BXD62/RwwJ	568	Cocaine	2019-06-27	2019-10-15	15.7143	M	L	43	16.4	18	32	36	40	45	45	49	48	48	41	19	33	43	66	46	55	55	66	61	47	79.2	91.7	100	100	97.9	100	100	100	100	100	5	3	0	0	1	0	0	0	0	0
BXD62/RwwJ	844	Cocaine	2020-08-18	2020-10-26	9.85714	M	R	61	25	14	20	42	35	23	38	50	33	33	33	19	26	45	36	25	39	58	37	52	53	33.3	55.3	67.2	97.3	92.6	68.4	30.4	19	51.5	36.3	38	21	22	1	2	18	133	158	49	93
BXD63/RwwJ	696	Cocaine	2019-12-24	2020-03-10	11	M	R	121	20	0	1	1	1	3	2	8	21	17	20	0	4	2	1	4	4	9	23	17	25	0	30.8	40	16.7	100	80	75	79.3	77.3	62.5	3	9	3	5	0	1	3	6	5	15
BXD63/RwwJ	698	Cocaine	2019-12-24	2020-03-09	10.8571	F	L	51	20	0	0	0	0	0	0	0	1	0	1	0	0	0	0	0	0	0	1	0	1	NA	NA	NA	0	NA	NA	NA	50	NA	100	0	0	0	1	0	0	0	1	0	0
BXD63/RwwJ	814	Cocaine	2020-06-04	2020-09-28	16.5714	F	R	43	23	0	0	3	57	55	0	37	41	36	35	0	0	8	88	82	0	40	53	51	44	NA	0	38.1	81.5	94.3	0	42.6	45.3	46.4	88	0	1	13	20	5	1	54	64	59	6
BXD63/RwwJ	848	Cocaine	2020-08-11	2020-10-26	10.8571	F	L	11	25	38	24	35	33	30	49	56	50	56	49	73	34	42	36	32	73	74	57	61	66	91.3	75.6	64.6	69.2	84.2	97.3	98.7	96.6	100	100	7	11	23	16	6	2	1	2	0	0
BXD63/RwwJ	1058	Cocaine	2021-03-23	2021-07-06	15	M	R	81	32	0	0	0	0	0	0	0	0	0	1	0	0	0	0	0	0	0	0	0	4	0	0	0	NA	NA	NA	NA	NA	0	66.7	2	2	1	0	0	0	0	0	1	2
BXD65/RwwJ	121	Cocaine	2018-03-21	2018-07-17	16.8571	M	L	31	4.2	6	21	6	8	17	31	26	26	43	55	12	36	8	9	29	32	28	27	55	72	36.4	85.7	61.5	100	85.3	91.4	82.4	87.1	90.2	96	21	6	5	0	5	3	6	4	6	3
BXD65/RwwJ	123	Cocaine	2018-03-21	2018-07-17	16.8571	M	R	51	4.2	2	3	26	11	12	8	4	1	1	1	2	5	34	16	19	10	5	1	1	1	22.2	100	82.9	94.1	86.4	62.5	100	100	100	100	7	0	7	1	3	6	0	0	0	0
BXD65/RwwJ	470	Cocaine	2019-02-12	2019-04-23	10	F	L	83	13	43	53	65	51	52	66	65	65	65	19	77	71	114	70	82	149	154	150	110	27	83.7	98.6	100	98.6	100	99.3	99.4	100	100	100	15	1	0	1	0	1	1	0	0	0
BXD65/RwwJ	472	Cocaine	2019-02-12	2019-04-22	9.85714	F	R	63	13	41	58	40	60	21	46	40	27	51	58	49	91	72	108	42	96	66	75	113	101	73.1	64.5	76.6	90.8	76.4	79.3	78.6	48.7	92.6	92.7	18	50	22	11	13	25	18	79	9	8
BXD65/RwwJ	474	Cocaine	2019-02-12	2019-04-23	10	F	R	153	13	9	45	56	40	38	36	45	61	65	49	21	56	78	62	48	51	59	79	89	70	38.9	44.4	69	72.9	90.6	86.4	72	72.5	83.2	87.5	33	70	35	23	5	8	23	30	18	10
BXD65/RwwJ	476	Cocaine	2019-02-12	2019-04-22	9.85714	M	L	63	13	44	50	40	41	24	50	65	60	64	51	65	64	56	48	35	64	97	80	126	107	87.8	98.5	84.8	59.3	58.3	84.2	97	94.1	96.9	89.2	9	1	10	33	25	12	3	5	4	13
BXD68/RwwJ	540	Cocaine	2019-07-28	2019-09-30	9.14286	M	R	31	16.3	1	0	1	0	1	0	0	1	0	0	1	0	1	0	1	0	0	1	0	0	50	NA	100	0	100	0	NA	100	NA	NA	1	0	0	1	0	1	0	0	0	0
BXD68/RwwJ	542	Cocaine	2019-07-28	2019-09-30	9.14286	M	R	101	16.3	1	22	27	26	33	41	34	39	39	37	1	40	29	27	36	43	38	46	40	38	50	78.4	93.5	90	100	95.6	95	100	100	95	1	11	2	3	0	2	2	0	0	2
BXD68/RwwJ	658	Cocaine	2019-11-12	2020-01-21	10	F	R	32	18	1	1	0	0	0	3	3	65	40	0	1	1	0	0	0	4	6	107	61	0	16.7	50	NA	0	NA	36.4	60	71.3	58.7	NA	5	1	0	1	0	7	4	43	43	0
BXD68/RwwJ	659	Cocaine	2019-11-12	2020-01-20	9.85714	M	L	131	18	40	32	30	32	45	34	33	34	66	45	73	51	41	49	57	41	51	38	133	49	83	78.5	65.1	89.1	98.3	87.2	100	97.4	65.5	89.1	15	14	22	6	1	6	0	1	70	6
BXD68/RwwJ	911	Cocaine	2020-09-15	2020-12-29	15	F	R	121	27	1	0	0	0	0	0	0	0	0	1	1	0	0	0	0	0	0	0	0	3	50	0	0	0	0	NA	NA	0	NA	75	1	1	1	2	1	0	0	1	0	1
BXD68/RwwJ	912	Cocaine	2020-09-15	2020-12-29	15	F	L	161	27	28	63	42	47	36	37	47	44	53	63	36	125	61	73	53	61	111	77	82	92	67.9	94.7	100	100	98.1	100	100	100	98.8	95.8	17	7	0	0	1	0	0	0	1	4
BXD69/RwwJ	606	Cocaine	2019-09-17	2019-12-09	11.8571	F	R	61	17	1	3	NA	41	42	33	40	37	65	28	NA	NA	NA	NA	NA	NA	NA	NA	NA	NA	73	1.9	NA	NA	NA	NA	NA	NA	NA	NA	NA	NA	NA	NA	NA	NA	NA	NA	NA	NA
BXD69/RwwJ	608	Cocaine	2019-09-17	2019-12-10	12	F	L	32	17	5	0	11	36	33	34	45	34	52	39	5	0	12	42	39	41	62	41	61	48	71.4	0	92.3	93.3	97.5	93.2	89.9	95.3	84.7	94.1	2	1	1	3	1	3	7	2	11	3
BXD69/RwwJ	610	Cocaine	2019-09-17	2019-12-10	12	M	R	71	17	3	0	0	0	0	0	0	0	0	0	3	0	0	0	0	0	0	0	0	0	60	NA	0	NA	NA	NA	NA	NA	NA	NA	2	0	1	0	0	0	0	0	0	0
BXD69/RwwJ	913	Cocaine	2020-10-04	2020-12-29	12.2857	M	L	23	27	1	0	0	1	0	1	0	0	1	3	1	0	0	2	0	1	0	0	1	3	33.3	NA	NA	100	NA	100	NA	NA	50	100	2	0	0	0	0	0	0	0	1	0
BXD69/RwwJ	916	Cocaine	2020-10-06	2020-12-29	12	F	R	53	27	17	47	36	36	38	36	34	36	37	42	20	59	36	39	41	47	39	39	44	46	58.8	89.4	100	97.5	91.1	97.9	95.1	83	91.7	92	14	7	0	1	4	1	2	8	4	4
BXD69/RwwJ	918	Cocaine	2020-10-06	2020-12-29	12	F	L	41	27	0	0	0	0	0	0	7	6	11	18	0	0	0	0	0	0	7	6	11	18	NA	NA	NA	NA	0	NA	87.5	100	100	100	0	0	0	0	1	0	1	0	0	0
BXD70/RwwJ	700	Cocaine	2020-01-07	2020-03-10	9	M	R	151	20	4	16	27	27	55	57	61	50	55	39	4	17	32	28	66	62	75	66	86	71	20	50	76.2	96.6	98.5	100	97.4	100	100	100	16	17	10	1	1	0	2	0	0	0
BXD70/RwwJ	702	Cocaine	2020-01-07	2020-03-09	8.85714	M	R	101	20	6	0	0	0	0	0	0	0	2	0	9	0	0	0	0	0	0	0	2	0	64.3	NA	0	NA	0	0	0	0	33.3	0	5	0	2	0	2	2	5	2	4	1
BXD70/RwwJ	704	Cocaine	2020-01-07	2020-03-09	8.85714	F	L	13	20	1	0	0	0	1	4	1	2	4	35	1	0	0	0	2	5	1	2	5	50	16.7	0	NA	0	100	71.4	33.3	33.3	50	76.9	5	2	0	4	0	2	2	4	5	15
BXD70/RwwJ	774	Cocaine	2020-05-26	2020-08-11	11	M	L	161	22	4	1	0	8	23	18	16	20	19	18	8	1	0	10	27	18	16	20	23	21	100	100	NA	100	100	100	100	100	100	100	0	0	0	0	0	0	0	0	0	0
BXD70/RwwJ	776	Cocaine	2020-05-10	2020-08-10	13.1429	F	L	21	22	1	1	0	2	0	0	1	1	0	0	1	1	0	2	0	0	1	2	0	0	33.3	100	NA	66.7	NA	0	50	66.7	NA	NA	2	0	0	1	0	1	1	1	0	0
BXD70/RwwJ	778	Cocaine	2020-05-10	2020-08-11	13.2857	F	R	91	22	0	0	0	0	0	1	0	0	0	0	0	0	0	0	0	1	0	0	0	0	0	NA	NA	NA	NA	100	NA	0	0	NA	5	0	0	0	0	0	0	1	1	0
BXD71/RwwJ	613	Cocaine	2019-09-24	2019-12-09	10.8571	F	L	101	17	20	6	16	43	36	30	30	31	27	36	25	9	16	51	40	32	33	37	30	42	86.2	81.8	80	100	97.6	91.4	78.6	64.9	78.9	91.3	4	2	4	0	1	3	9	20	8	4
BXD71/RwwJ	615	Cocaine	2019-09-24	2019-12-09	10.8571	M	R	81	17	10	24	17	40	33	31	32	30	34	31	12	27	18	43	35	36	35	32	36	34	38.7	50	52.9	66.2	70	80	62.5	43.2	51.4	57.6	19	27	16	22	15	9	21	42	34	25
BXD71/RwwJ	617	Cocaine	2019-09-24	2019-12-10	11	M	L	141	17	5	2	2	3	0	9	3	10	1	5	7	2	2	3	0	11	4	11	1	6	87.5	100	66.7	75	NA	91.7	80	73.3	100	66.7	1	0	1	1	0	1	1	4	0	3
BXD71/RwwJ	1053	Cocaine	2021-03-23	2021-07-06	15	M	L	93	32	30	29	32	43	21	53	41	43	43	45	33	30	33	82	22	55	46	44	50	51	100	96.8	100	96.5	100	98.2	97.9	100	94.3	96.2	0	1	0	3	0	1	1	0	3	2
BXD71/RwwJ	1055	Cocaine	2021-04-13	2021-07-06	12	F	R	113	32	0	0	0	0	0	0	0	0	0	0	0	0	0	0	0	0	0	0	0	0	NA	NA	NA	0	NA	NA	NA	NA	NA	NA	0	0	0	1	0	0	0	0	0	0
BXD71/RwwJ	1057	Cocaine	2021-03-23	2021-07-06	15	F	R	121	32	3	0	0	3	0	0	0	0	0	0	4	0	0	4	0	0	0	0	0	0	66.7	0	NA	80	NA	0	NA	NA	NA	NA	2	1	0	1	0	1	0	0	0	0
BXD73a/RwwJ	618	Cocaine	2019-09-17	2019-12-09	11.8571	F	R	21	17	8	8	34	29	40	39	34	35	42	35	9	9	41	31	45	45	38	42	52	45	20.5	47.4	64.1	30.1	38.8	50	56.7	72.4	83.9	80.4	35	10	23	72	71	45	29	16	10	11
BXD73a/RwwJ	620	Cocaine	2019-09-17	2019-12-10	12	F	L	111	17	23	32	39	38	25	24	21	18	25	27	28	39	50	67	31	34	21	20	31	33	87.5	88.6	100	94.4	88.6	94.4	100	100	100	97.1	4	5	0	4	4	2	0	0	0	1
BXD73a/RwwJ	622	Cocaine	2019-09-17	2019-12-09	11.8571	M	R	161	17	0	33	31	33	35	32	28	34	35	29	0	34	31	41	37	38	33	37	37	35	0	40.5	53.4	78.8	43	13.5	33.3	14.8	17.2	27.8	1	50	27	11	49	244	66	213	178	91
BXD73a/RwwJ	850	Cocaine	2020-08-18	2020-10-26	9.85714	M	L	43	25	3	33	45	37	31	33	34	31	28	31	3	55	51	41	41	38	39	33	28	35	75	63.2	94.4	91.1	77.4	66.7	83	100	100	97.2	1	32	3	4	12	19	8	0	0	1
BXD73a/RwwJ	852	Cocaine	2020-08-18	2020-10-26	9.85714	M	R	61	25	6	23	38	23	19	17	19	22	23	20	6	25	42	31	24	20	24	36	37	25	37.5	43.1	56.8	43.7	32.4	40	51.1	40.9	31.6	40.3	10	33	32	40	50	30	23	52	80	37
BXD73a/RwwJ	854	Cocaine	2020-08-18	2020-10-26	9.85714	F	L	13	25	4	47	36	33	39	55	46	50	47	44	4	52	47	55	56	64	55	68	52	47	100	73.2	88.7	83.3	81.2	86.5	96.5	87.2	96.3	95.9	0	19	6	11	13	10	2	10	2	2
BXD75/RwwJ	689	Cocaine	2019-12-20	2020-03-09	11.4286	M	R	11	20	9	11	19	25	21	22	18	18	21	19	10	13	19	31	30	31	22	27	33	23	41.7	33.3	57.6	93.9	90.9	75.6	78.6	69.2	67.3	76.7	14	26	14	2	3	10	6	12	16	7
BXD75/RwwJ	691	Cocaine	2019-12-20	2020-03-10	11.5714	M	R	71	20	13	13	29	42	41	38	37	43	65	41	18	15	31	49	61	50	45	53	146	51	56.3	55.6	77.5	90.7	92.4	98	93.8	100	73.7	89.5	14	12	9	5	5	1	3	0	52	6
BXD75/RwwJ	693	Cocaine	2019-12-20	2020-03-09	11.4286	F	L	13	20	23	28	34	44	63	45	43	48	26	65	23	33	44	50	160	59	77	75	36	180	85.2	94.3	91.7	94.3	76.9	83.1	77.8	86.2	70.6	90.5	4	2	4	3	48	12	22	12	15	19
BXD75/RwwJ	783	Cocaine	2020-05-10	2020-08-10	13.1429	F	L	43	22	3	4	26	29	40	42	33	35	45	53	3	4	31	34	45	54	53	58	63	90	100	80	81.6	85	100	100	100	98.3	100	100	0	1	7	6	0	0	0	1	0	0
BXD75/RwwJ	893	Cocaine	2020-09-15	2020-12-08	12	F	R	51	26	51	42	40	41	36	39	38	43	40	52	60	47	52	60	45	47	45	60	56	73	74.1	100	74.3	51.7	36	54	45.9	56.1	56.6	88	21	0	18	56	80	40	53	47	43	10
BXD77/RwwJ	95	Cocaine	2018-04-15	2018-06-25	10.1429	F	R	61	4	14	14	15	0	1	0	6	6	15	8	24	14	18	0	2	0	7	6	17	10	75	66.7	69.2	NA	25	0	20.6	28.6	63	66.7	8	7	8	0	6	5	27	15	10	5
BXD77/RwwJ	97	Cocaine	2018-04-15	2018-06-26	10.2857	F	L	22	4	27	27	15	48	37	40	47	30	4	2	32	39	25	108	42	43	52	35	4	2	88.9	86.7	92.6	88.5	97.7	91.5	94.5	92.1	80	100	4	6	2	14	1	4	3	3	1	0
BXD77/RwwJ	99	Cocaine	2018-04-15	2018-06-25	10.1429	M	L	21	4	65	66	46	10	2	2	10	11	9	10	166	158	130	15	2	4	17	19	11	12	61.7	54.1	83.3	88.2	100	57.1	100	95	100	92.3	103	134	26	2	0	3	0	1	0	1
BXD77/RwwJ	101	Cocaine	2018-04-15	2018-06-26	10.2857	M	R	102	4	38	33	32	36	33	3	9	4	0	2	42	54	41	49	57	3	10	10	0	3	73.7	76.1	73.2	71	90.5	60	90.9	90.9	NA	100	15	17	15	20	6	2	1	1	0	0
BXD77/RwwJ	319	Cocaine	2018-09-06	2018-10-29	7.57143	F	R	71	9	4	0	0	2	1	0	0	0	0	2	6	0	0	2	1	0	0	0	0	2	37.5	0	NA	40	50	0	NA	0	NA	66.7	10	2	0	3	1	1	0	2	0	1
BXD77/RwwJ	391	Cocaine	2018-11-19	2019-01-28	10	M	L	53	11.1	32	65	61	43	48	56	55	59	65	65	60	144	75	68	56	71	63	70	72	73	74.1	68.6	82.4	84	98.2	80.7	92.6	72.9	78.3	91.3	21	66	16	13	1	17	5	26	20	7
BXD83/RwwJ	802	Cocaine	2020-07-28	2020-09-28	8.85714	F	L	121	23	22	28	44	50	42	51	45	49	53	53	31	42	60	57	44	64	51	64	70	77	88.6	82.4	90.9	80.3	95.7	91.4	98.1	100	98.6	97.5	4	9	6	14	2	6	1	0	1	2
BXD83/RwwJ	804	Cocaine	2020-07-09	2020-09-29	11.7143	F	R	71	23	35	54	65	46	55	50	57	51	42	49	47	97	92	55	93	77	93	65	66	67	61.8	79.5	80.7	79.7	86.9	90.6	84.5	84.4	71.7	75.3	29	25	22	14	14	8	17	12	26	22
BXD83/RwwJ	806	Cocaine	2020-07-21	2020-09-29	10	M	L	91	23	3	3	0	1	7	47	45	47	33	49	4	3	0	1	9	49	51	53	39	56	66.7	75	NA	50	100	92.5	96.2	100	92.9	98.2	2	1	0	1	0	4	2	0	3	1
BXD83/RwwJ	975	Cocaine	2020-12-01	2021-02-22	11.8571	F	R	13	29	16	38	24	38	36	41	34	47	51	47	29	50	27	47	45	45	46	51	74	58	60.4	70.4	79.4	92.2	84.9	86.5	92	82.3	85.1	74.4	19	21	7	4	8	7	4	11	13	20
BXD83/RwwJ	977	Cocaine	2020-12-01	2021-02-23	12	M	L	151	29	1	3	7	30	52	31	33	27	25	28	1	6	10	38	62	34	45	38	32	44	20	66.7	66.7	77.6	84.9	81	78.9	82.6	88.9	91.7	4	3	5	11	11	8	12	8	4	4
BXD83/RwwJ	979	Cocaine	2020-12-01	2021-02-23	12	M	R	81	29	6	2	0	1	1	0	0	3	1	21	10	2	0	1	2	0	0	3	2	23	35.7	28.6	NA	33.3	66.7	0	0	75	33.3	79.3	18	5	0	2	1	3	1	1	4	6
BXD84/RwwJ	162	Cocaine	2018-06-12	2018-08-28	11	M	L	161	6	5	2	2	10	11	17	18	22	19	14	6	2	2	13	17	21	20	23	24	19	66.7	66.7	50	100	100	91.3	95.2	95.8	96	95	3	1	2	0	0	2	1	1	1	1
BXD84/RwwJ	164	Cocaine	2018-06-12	2018-08-27	10.8571	M	R	72	6	0	0	1	9	3	22	4	5	7	17	0	0	1	11	3	27	5	8	12	19	0	0	33.3	57.9	75	64.3	55.6	80	63.2	82.6	20	7	2	8	1	15	4	2	7	4
BXD84/RwwJ	166	Cocaine	2018-06-12	2018-08-28	11	F	L	111	6	12	9	12	29	4	6	5	2	5	13	16	13	17	33	4	6	5	2	8	13	76.2	72.2	65.4	94.3	100	100	100	100	100	92.9	5	5	9	2	0	0	0	0	0	1
BXD84/RwwJ	168	Cocaine	2018-06-27	2018-08-28	8.85714	F	R	83	6	26	14	19	55	24	24	16	19	5	2	53	18	21	98	49	49	31	27	8	3	88.3	100	95.5	98	86	86	67.4	45.8	66.7	33.3	7	0	1	2	8	8	15	32	4	6
BXD84/RwwJ	415	Cocaine	2018-11-15	2019-02-18	13.5714	M	L	83	11.2	24	17	17	25	27	30	31	35	32	51	33	25	21	26	34	43	47	55	45	130	86.8	83.3	95.5	92.9	89.5	63.2	90.4	63.2	73.8	79.8	5	5	1	2	4	25	5	32	16	33
BXD84/RwwJ	417	Cocaine	2018-11-15	2019-02-18	13.5714	F	R	83	11.2	8	19	16	4	16	2	6	3	4	3	13	20	19	5	18	2	7	5	4	4	22	69	86.4	71.4	90	100	70	83.3	80	80	46	9	3	2	2	0	3	1	1	1
BXD85/RwwJ	1005	Cocaine	2021-01-12	2021-03-15	8.85714	F	R	13	30	65	51	40	41	38	36	41	45	50	49	106	65	52	49	50	44	46	65	59	102	89.1	55.1	82.5	81.7	96.2	100	100	100	96.7	100	13	53	11	11	2	0	0	0	2	0
BXD85/RwwJ	1007	Cocaine	2021-01-12	2021-03-16	9	F	L	41	30	34	65	65	40	41	37	38	41	40	45	47	176	98	59	79	61	53	74	80	67	90.4	100	100	100	100	100	100	100	100	100	5	0	0	0	0	0	0	0	0	0
BXD85/RwwJ	1009	Cocaine	2021-01-12	2021-03-16	9	F	R	103	30	25	27	65	46	39	49	57	52	52	55	26	31	102	54	47	66	66	61	96	242	96.3	93.9	88.7	49.5	67.1	85.7	76.7	91	64.4	85.8	1	2	13	55	23	11	20	6	53	40
BXD85/RwwJ	1011	Cocaine	2021-01-12	2021-03-15	8.85714	M	L	151	30	39	37	40	65	36	38	40	43	41	41	111	48	62	102	46	41	46	58	49	56	57.2	82.8	92.5	67.5	82.1	91.1	97.9	93.5	94.2	90.3	83	10	5	49	10	4	1	4	3	6
BXD85/RwwJ	1013	Cocaine	2021-01-12	2021-03-15	8.85714	M	R	11	30	29	29	32	34	38	43	51	38	53	46	31	35	37	40	45	55	57	56	58	106	31.3	63.6	64.9	81.6	77.6	100	85.1	91.8	98.3	96.4	68	20	20	9	13	0	10	5	1	4
BXD85/RwwJ	1015	Cocaine	2021-01-12	2021-03-16	9	M	L	131	30	36	35	33	36	31	36	40	42	41	44	57	51	50	47	36	43	43	44	47	45	74	58.6	73.5	71.2	94.7	95.6	100	100	97.9	97.8	20	36	18	19	2	2	0	0	1	1
BXD86/RwwJ	796	Cocaine	2020-07-21	2020-09-29	10	F	R	111	23	0	3	4	6	37	39	36	30	36	32	0	3	5	7	39	48	57	42	43	48	0	75	45.5	63.6	100	98	98.3	97.7	91.5	75	11	1	6	4	0	1	1	1	4	16
BXD86/RwwJ	798	Cocaine	2020-07-21	2020-09-29	10	F	L	71	23	4	50	34	29	36	47	40	55	46	45	4	84	39	31	39	63	55	65	58	60	21.1	97.7	70.9	77.5	69.6	80.8	71.4	86.7	96.7	82.2	15	2	16	9	17	15	22	10	2	13
BXD86/RwwJ	800	Cocaine	2020-07-21	2020-09-28	9.85714	M	L	23	23	0	1	0	2	29	65	48	36	44	51	0	2	0	3	41	91	62	47	80	273	NA	100	NA	100	95.3	95.8	100	100	100	98.2	0	0	0	0	2	4	0	0	0	5
BXD86/RwwJ	856	Cocaine	2020-08-11	2020-10-26	10.8571	M	R	11	25	3	10	32	26	30	34	31	35	65	37	4	15	43	35	33	61	43	44	71	42	57.1	34.9	64.2	71.4	63.5	87.1	62.3	93.6	94.7	97.7	3	28	24	14	19	9	26	3	4	1
BXD86/RwwJ	859	Cocaine	2020-08-11	2020-10-27	11	F	R	73	25	7	8	14	24	34	32	43	51	47	53	9	16	27	31	39	38	59	62	69	70	45	59.3	52.9	58.5	73.6	97.4	93.7	55.4	67.6	76.9	11	11	24	22	14	1	4	50	33	21
BXD86/RwwJ	1062	Cocaine	2021-04-13	2021-07-06	12	M	L	131	32	0	2	1	1	3	53	48	22	36	37	0	2	1	1	3	79	185	28	53	74	NA	66.7	33.3	14.3	18.8	87.8	99.5	96.6	86.9	96.1	0	1	2	6	13	11	1	1	8	3
BXD89/RwwJ	1026	Cocaine	2021-01-12	2021-03-16	9	M	L	21	30	34	31	34	37	38	35	36	41	41	42	53	38	38	41	51	52	62	51	55	49	89.8	88.4	90.5	95.3	100	100	100	100	94.8	90.7	6	5	4	2	0	0	0	0	3	5
BXD89/RwwJ	1028	Cocaine	2021-01-12	2021-03-15	8.85714	M	R	103	30	18	18	45	39	46	38	47	42	60	42	25	41	60	45	85	42	52	56	91	51	96.2	65.1	87	95.7	98.8	100	100	100	100	100	1	22	9	2	1	0	0	0	0	0
BXD89/RwwJ	1030	Cocaine	2021-01-12	2021-03-16	9	M	L	131	30	25	28	28	18	28	32	32	32	27	30	34	31	30	21	35	35	41	57	40	45	53.1	54.4	85.7	95.5	100	94.6	100	96.6	100	100	30	26	5	1	0	2	0	2	0	0
BXD89/RwwJ	1032	Cocaine	2021-01-12	2021-03-15	8.85714	F	R	23	30	4	65	41	39	33	34	38	44	36	42	4	97	73	89	45	72	62	72	73	69	10.8	79.5	92.4	63.6	75	56.3	88.6	38.5	64	84.1	33	25	6	51	15	56	8	115	41	13
BXD9/TyJ	745	Cocaine	2020-06-02	2020-08-10	9.85714	M	R	21	22	25	18	33	27	28	26	26	31	37	43	37	40	48	33	31	29	29	38	48	49	75.5	87	85.7	91.7	52.5	76.3	80.6	84.4	84.2	90.7	12	6	8	3	28	9	7	7	9	5
BXD9/TyJ	747	Cocaine	2020-06-02	2020-08-11	10	M	L	51	22	25	23	25	24	28	28	26	26	29	38	33	28	30	29	33	32	28	32	33	45	82.5	100	96.8	90.6	100	86.5	82.4	91.4	97.1	100	7	0	1	3	0	5	6	3	1	0
BXD9/TyJ	749	Cocaine	2020-05-29	2020-08-11	10.5714	F	R	141	22	1	1	29	29	48	36	35	32	40	52	1	1	39	36	76	44	37	47	50	67	20	7.1	92.9	100	98.7	93.6	94.9	92.2	72.5	63.2	4	13	3	0	1	3	2	4	19	39
BXD9/TyJ	839	Cocaine	2020-08-11	2020-10-26	10.8571	M	L	43	25	1	15	18	19	22	28	41	42	36	42	1	17	24	23	27	33	43	45	37	42	100	94.4	80	79.3	84.4	94.3	95.6	97.8	92.5	100	0	1	6	6	5	2	2	1	3	0
BXD9/TyJ	841	Cocaine	2020-08-11	2020-10-26	10.8571	F	L	13	25	0	1	0	15	12	11	17	8	7	6	0	2	0	20	13	11	19	9	14	10	0	100	NA	74.1	92.9	91.7	82.6	100	100	76.9	1	0	0	7	1	1	4	0	0	3
BXD9/TyJ	843	Cocaine	2020-08-11	2020-10-27	11	F	R	91	25	5	20	19	26	37	43	43	36	30	32	6	23	20	29	38	45	44	37	32	34	35.3	76.7	64.5	93.5	95	100	97.8	97.4	100	85	11	7	11	2	2	0	1	1	0	6
BXD90/RwwJ	735	Cocaine	2020-02-18	2020-06-15	16.8571	M	L	51	21	12	18	4	5	23	29	31	15	29	24	17	27	6	5	29	39	35	15	37	32	81	84.4	100	83.3	100	86.7	100	93.8	92.5	91.4	4	5	0	1	0	6	0	1	3	3
BXD90/RwwJ	737	Cocaine	2020-02-18	2020-06-16	17	M	R	131	21	6	1	35	36	43	58	41	36	40	45	7	1	65	83	86	118	77	94	112	141	15.6	12.5	81.3	89.2	79.6	79.7	84.6	94.9	88.9	87	38	7	15	10	22	30	14	5	14	21
BXD90/RwwJ	739	Cocaine	2020-02-18	2020-06-16	17	F	R	41	21	1	0	0	0	0	0	0	0	0	0	1	0	0	0	0	0	0	0	0	0	14.3	NA	NA	NA	0	NA	NA	NA	NA	NA	6	0	0	0	1	0	0	0	0	0
BXD90/RwwJ	794	Cocaine	2020-07-07	2020-09-28	11.8571	F	L	23	23	20	22	55	46	43	33	44	47	37	46	26	26	74	64	75	90	89	80	44	64	100	100	100	100	100	100	94.7	98.8	95.7	97	0	0	0	0	0	0	5	1	2	2
BXD90/RwwJ	1046	Cocaine	2021-02-02	2021-04-19	10.8571	M	L	91	31	4	4	36	35	34	26	31	37	39	32	5	5	54	55	65	37	48	63	55	41	83.3	100	91.5	73.3	90.3	78.7	77.4	92.6	91.7	97.6	1	0	5	20	7	10	14	5	5	1
BXD90/RwwJ	1051	Cocaine	2021-03-30	2021-07-06	14	F	L	63	32	1	3	2	3	0	0	0	0	0	0	1	3	2	3	0	0	0	0	0	0	100	100	100	100	NA	NA	NA	NA	NA	NA	0	0	0	0	0	0	0	0	0	0
BXD98/RwwJ	271	Cocaine	2018-06-29	2018-10-08	14.4286	M	R	121	8	4	7	21	21	31	25	31	28	33	38	8	9	32	29	48	29	35	38	43	49	42.1	50	74.4	80.6	77.4	93.5	94.6	90.5	100	100	11	9	11	7	14	2	2	4	0	0
BXD98/RwwJ	273	Cocaine	2018-06-29	2018-10-09	14.5714	M	L	73	8	4	34	34	65	30	29	29	31	32	31	6	50	50	108	31	29	31	32	35	32	31.6	78.1	78.1	91.5	96.9	93.5	96.9	100	97.2	94.1	13	14	14	10	1	2	1	0	1	2
BXD98/RwwJ	275	Cocaine	2018-06-29	2018-10-09	14.5714	F	R	101	8	0	0	1	0	0	0	0	0	0	0	0	0	1	0	0	0	0	0	0	0	NA	NA	33.3	NA	NA	0	NA	0	NA	NA	0	0	2	0	0	1	0	1	0	0
BXD98/RwwJ	277	Cocaine	2018-06-29	2018-10-09	14.5714	F	L	131	8	1	47	53	50	39	51	33	38	33	31	1	60	64	65	46	67	33	40	33	34	50	98.4	98.5	92.9	58.2	87	97.1	95.2	91.7	85	1	1	1	5	33	10	1	2	3	6
BXD98/RwwJ	392	Cocaine	2018-11-16	2019-01-29	10.5714	M	R	13	11.1	8	3	15	33	37	43	31	27	24	26	10	3	17	43	39	45	33	45	33	30	21.7	20	60.7	75.4	97.5	88.2	91.7	95.7	100	96.8	36	12	11	14	1	6	3	2	0	1
BXD98/RwwJ	394	Cocaine	2018-11-16	2019-01-28	10.4286	F	L	113	11.1	7	18	19	19	38	33	33	31	35	35	10	45	24	28	51	58	71	48	64	50	90.9	63.4	77.4	68.3	96.2	100	100	100	100	100	1	26	7	13	2	0	0	0	0	0
BXD99/RwwJ	740	Cocaine	2020-02-18	2020-06-15	16.8571	M	L	51	21	23	26	19	19	30	42	41	34	28	31	34	31	23	22	32	50	45	38	30	34	64.2	81.6	100	95.7	91.4	96.2	100	84.4	83.3	89.5	19	7	0	1	3	2	0	7	6	4
BXD99/RwwJ	743	Cocaine	2020-02-18	2020-06-16	17	F	R	151	21	3	2	3	0	18	17	16	15	12	12	4	6	4	0	25	21	28	19	13	17	50	31.6	26.7	0	59.5	77.8	93.3	70.4	72.2	89.5	4	13	11	2	17	6	2	8	5	2
BXD99/RwwJ	897	Cocaine	2020-09-15	2020-12-07	11.8571	F	R	31	26	10	48	25	41	11	33	36	45	43	40	13	124	32	54	16	39	46	68	60	47	52	61.1	50.8	77.1	84.2	81.3	92	93.2	93.8	90.4	12	79	31	16	3	9	4	5	4	5
BXD99/RwwJ	1060	Cocaine	2021-03-30	2021-07-06	14	M	L	83	32	3	15	10	11	17	28	27	28	30	44	4	17	13	13	21	30	29	31	34	47	50	65.4	65	92.9	70	83.3	90.6	93.9	87.2	97.9	4	9	7	1	9	6	3	2	5	1
C3H/HeJ	140	Cocaine	2018-05-08	2018-08-07	13	M	R	61	5	5	6	4	1	3	1	0	0	0	2	5	18	4	2	6	1	0	0	0	4	23.8	78.3	16	66.7	75	50	0	0	0	57.1	16	5	21	1	2	1	3	1	1	3
C3H/HeJ	142	Cocaine	2018-05-08	2018-08-06	12.8571	M	L	132	5	10	2	2	1	2	1	1	0	1	1	17	2	2	1	2	3	1	0	1	1	85	66.7	100	100	100	100	50	NA	100	100	3	1	0	0	0	0	1	0	0	0
C3H/HeJ	144	Cocaine	2018-05-08	2018-08-06	12.8571	F	R	21	5	5	1	0	1	2	0	1	0	1	0	6	1	0	1	2	0	1	0	1	0	85.7	16.7	0	100	100	NA	33.3	NA	50	NA	1	5	3	0	0	0	2	0	1	0
C3H/HeJ	146	Cocaine	2018-05-08	2018-08-07	13	F	L	101	5	0	0	0	0	1	0	1	3	3	33	0	0	0	0	2	0	1	8	5	45	0	NA	NA	NA	100	NA	100	80	83.3	97.8	3	0	0	0	0	0	0	2	1	1
C3H/HeJ	312	Cocaine	2018-08-14	2018-10-30	11	F	L	21	9	5	8	4	2	1	2	2	0	1	1	7	14	7	2	1	3	2	0	1	3	35	41.2	53.8	20	33.3	50	100	0	33.3	100	13	20	6	8	2	3	0	5	2	0
C3H/HeJ	313	Cocaine	2018-08-14	2018-10-30	11	M	R	41	9	8	21	7	6	15	21	21	21	23	21	11	30	10	8	16	21	27	31	26	68	57.9	49.2	58.8	57.1	64	70	44.3	77.5	60.5	54	8	31	7	6	9	9	34	9	17	58
C3HeB/FeJ	25	Cocaine	2018-01-30	2018-04-11	10.1429	F	R	61	1	1	3	0	1	3	1	2	4	3	2	1	4	0	1	18	1	2	5	4	2	50	80	0	25	94.7	25	25	38.5	57.1	50	1	1	3	3	1	3	6	8	3	2
C3HeB/FeJ	26	Cocaine	2018-01-30	2018-04-11	10.1429	F	L	91	1	2	5	16	11	13	22	22	14	23	22	2	7	23	13	15	27	29	15	27	31	66.7	63.6	63.9	54.2	34.1	65.9	72.5	62.5	51.9	73.8	1	4	13	11	29	14	11	9	25	11
C3HeB/FeJ	29	Cocaine	2018-01-30	2018-04-09	9.85714	M	R	162	1	18	11	65	65	30	32	28	45	40	49	21	12	171	197	37	165	33	63	54	94	30	75	98.8	100	94.9	97.6	86.8	96.9	100	94.9	49	4	2	0	2	4	5	2	0	5
C3HeB/FeJ	30	Cocaine	2018-01-30	2018-04-11	10.1429	M	L	101	1	1	0	0	0	0	0	0	0	0	0	1	0	0	0	0	0	0	0	0	0	100	NA	NA	NA	NA	NA	NA	NA	0	NA	0	0	0	0	0	0	0	0	1	0
C3HeB/FeJ	219	Cocaine	2018-07-10	2018-09-24	10.8571	M	L	101	7	26	16	18	21	20	22	25	23	24	22	37	20	18	21	20	24	35	32	46	37	56.9	64.5	94.7	91.3	90.9	88.9	72.9	86.5	90.2	92.5	28	11	1	2	2	3	13	5	5	3
C3HeB/FeJ	221	Cocaine	2018-07-10	2018-09-25	11	F	R	71	7	6	1	0	0	0	1	1	2	0	3	8	1	0	0	0	1	1	5	0	3	80	100	0	NA	NA	50	100	83.3	NA	50	2	0	1	0	0	1	0	1	0	3
C57BL/10J	59	Cocaine	2018-02-27	2018-05-01	9	F	L	112	2	12	8	6	7	4	9	0	1	5	3	14	8	6	7	4	11	0	1	6	4	82.4	88.9	60	100	66.7	78.6	NA	100	75	100	3	1	4	0	2	3	0	0	2	0
C57BL/10J	61	Cocaine	2018-02-27	2018-04-30	8.85714	M	R	121	2	1	0	13	32	0	35	31	25	28	32	1	0	13	33	0	37	34	29	29	41	12.5	0	81.3	100	0	97.4	100	96.7	93.5	91.1	7	2	3	0	77	1	0	1	2	4
C57BL/10J	63	Cocaine	2018-02-27	2018-05-02	9.14286	M	L	82	2	17	16	1	17	7	17	18	20	15	35	23	20	1	21	8	17	27	30	18	45	69.7	69	50	80.8	72.7	89.5	90	83.3	94.7	93.8	10	9	1	5	3	2	3	6	1	3
C57BL/10J	304	Cocaine	2018-08-14	2018-10-30	11	F	L	21	9	17	54	48	35	41	65	61	48	61	65	20	83	57	37	51	86	67	65	69	74	69	60.1	55.9	56.9	39.2	90.5	93.1	95.6	93.2	93.7	9	55	45	28	79	9	5	3	5	5
C57BL/10J	306	Cocaine	2018-08-14	2018-10-29	10.8571	F	R	111	9	24	34	32	33	31	46	41	36	31	43	28	37	32	37	34	55	49	41	42	48	51.9	100	94.1	78.7	89.5	94.8	96.1	95.3	75	88.9	26	0	2	10	4	3	2	2	14	6
C57BL/10J	307	Cocaine	2018-08-14	2018-10-29	10.8571	M	R	11	9	19	14	16	21	23	27	27	30	25	25	22	15	16	21	25	27	30	30	26	27	62.9	68.2	84.2	100	100	100	100	100	100	96.4	13	7	3	0	0	0	0	0	0	1
C57BL/6J	125	Cocaine	2018-05-22	2018-08-06	10.8571	M	R	11	5	11	40	42	38	41	40	37	24	40	41	12	45	42	39	49	43	37	26	40	44	36.4	64.3	79.2	84.8	90.7	93.5	94.9	96.3	97.6	93.6	21	25	11	7	5	3	2	1	1	3
C57BL/6J	127	Cocaine	2018-05-22	2018-08-06	10.8571	M	L	52	5	10	31	32	27	28	32	30	17	24	30	18	36	41	28	33	32	30	18	25	30	90	90	93.2	82.4	94.3	100	96.8	90	96.2	90.9	2	4	3	6	2	0	1	2	1	3
C57BL/6J	129	Cocaine	2018-05-22	2018-08-06	10.8571	M	R	112	5	3	0	0	1	0	0	0	0	0	0	3	0	0	1	0	0	0	0	0	0	33.3	0	NA	100	NA	NA	NA	NA	NA	NA	6	1	0	0	0	0	0	0	0	0
C57BL/6J	130	Cocaine	2018-05-22	2018-08-06	10.8571	F	R	22	5	0	2	0	0	0	1	0	0	0	0	0	2	0	0	0	1	0	0	0	0	0	33.3	0	0	NA	100	NA	NA	NA	NA	2	4	2	1	0	0	0	0	0	0
C57BL/6J	132	Cocaine	2018-05-22	2018-08-07	11	F	L	31	5	5	0	0	1	0	1	0	1	0	23	7	0	0	1	0	1	0	1	0	23	77.8	NA	NA	100	NA	100	0	100	NA	100	2	0	0	0	0	0	1	0	0	0
C57BL/6J	134	Cocaine	2018-05-22	2018-08-07	11	F	L	53	5	22	26	32	35	4	34	40	36	17	24	31	28	39	47	5	41	52	48	20	26	63.3	68.3	60	72.3	50	97.6	88.1	85.7	90.9	74.3	18	13	26	18	5	1	7	8	2	9
C57BL/6J	376	Cocaine	2018-09-04	2018-12-03	12.8571	M	L	43	10	2	4	32	27	39	36	38	44	4	34	2	9	149	31	44	42	46	48	5	44	66.7	100	45.7	70.5	97.8	89.4	92	100	62.5	68.8	1	0	177	13	1	5	4	0	3	20
C57BLKS/J	135	Cocaine	2018-05-22	2018-08-06	10.8571	M	R	72	5	8	2	3	2	0	3	0	0	0	2	12	2	4	3	0	4	0	0	0	3	26.7	33.3	80	75	0	66.7	0	0	0	75	33	4	1	1	4	2	1	2	3	1
C57BLKS/J	137	Cocaine	2018-05-22	2018-08-06	10.8571	M	L	152	5	13	17	28	28	29	20	27	32	33	33	20	21	30	33	44	22	45	41	37	42	69	67.7	81.1	89.2	77.2	75.9	95.7	100	97.4	100	9	10	7	4	13	7	2	0	1	0
C57BLKS/J	139	Cocaine	2018-05-22	2018-08-07	11	F	R	141	5	5	1	1	0	0	0	0	0	15	17	6	1	1	0	0	0	0	0	16	20	85.7	50	100	0	NA	0	0	0	8.7	12.3	1	1	0	1	0	1	1	5	167	143
C57BLKS/J	349	Cocaine	2018-09-25	2018-12-03	9.85714	F	L	83	10	24	21	17	32	38	34	40	47	40	39	40	29	30	44	67	51	80	84	56	65	76.9	72.5	73.2	97.8	100	100	100	100	91.8	84.4	12	11	11	1	0	0	0	0	5	12
C57BLKS/J	351	Cocaine	2018-09-25	2018-12-04	10	M	L	71	10	5	1	2	1	0	0	1	1	1	1	8	1	2	1	0	0	1	1	1	1	100	100	25	100	0	0	50	100	100	100	0	0	6	0	1	2	1	0	0	0
C57BLKS/J	412	Cocaine	2018-11-13	2019-01-29	11	F	R	33	11.1	3	30	33	36	32	29	31	32	32	30	4	47	35	51	44	36	34	39	64	30	36.4	75.8	97.2	91.1	89.8	94.7	94.4	90.7	50.4	85.7	7	15	1	5	5	2	2	4	63	5
C57BR/cdJ	231	Cocaine	2018-07-06	2018-09-24	11.4286	M	R	131	7	42	28	28	30	26	30	28	26	26	34	57	36	31	41	30	41	39	38	31	44	80.3	66.7	88.6	68.3	96.8	100	92.9	76	91.2	91.7	14	18	4	19	1	0	3	12	3	4
C57BR/cdJ	233	Cocaine	2018-07-06	2018-09-25	11.5714	M	L	161	7	30	31	21	28	23	34	37	31	37	38	41	35	21	31	25	49	55	36	57	47	91.1	100	95.5	93.9	96.2	96.1	98.2	100	100	100	4	0	1	2	1	2	1	0	0	0
C57BR/cdJ	237	Cocaine	2018-07-06	2018-09-25	11.5714	F	L	91	7	48	33	39	43	41	31	52	45	49	47	67	44	47	68	57	48	77	65	87	80	79.8	75.9	95.9	88.3	89.1	90.6	93.9	92.9	97.8	98.8	17	14	2	9	7	5	5	5	2	1
C57BR/cdJ	449	Cocaine	2018-12-18	2019-03-12	12	F	R	23	12	31	31	40	33	44	40	38	42	40	37	52	47	88	51	68	55	43	48	50	54	77.6	73.4	73.9	70.8	74.7	61.8	71.7	76.2	71.4	69.2	15	17	31	21	23	34	17	15	20	24
C57BR/cdJ	451	Cocaine	2018-12-18	2019-03-11	11.8571	F	L	53	12	49	40	59	44	53	64	50	53	51	50	82	60	97	56	66	77	61	62	70	64	87.2	82.2	94.2	82.4	88	96.3	98.4	95.4	93.3	100	12	13	6	12	9	3	1	3	5	0
C57BR/cdJ	452	Cocaine	2018-12-18	2019-03-12	12	M	R	33	12	25	41	30	30	28	30	38	36	38	36	33	64	50	73	39	50	52	49	54	44	63.5	77.1	73.5	85.9	95.1	96.2	92.9	98	96.4	91.7	19	19	18	12	2	2	4	1	2	4
C57L/J	528	Cocaine	2019-07-16	2019-09-16	8.85714	M	R	21	16.2	48	31	44	43	38	43	22	39	31	65	52	44	52	67	51	71	28	52	49	132	75.4	52.4	78.8	65	87.9	77.2	84.8	88.1	84.5	59.2	17	40	14	36	7	21	5	7	9	91
C57L/J	530	Cocaine	2019-07-16	2019-09-16	8.85714	M	L	121	16.2	11	50	42	34	38	31	29	35	32	41	32	87	62	48	49	48	44	64	58	72	62.7	84.5	95.4	92.3	98	100	88	71.1	76.3	80.9	19	16	3	4	1	0	6	26	18	17
C57L/J	532	Cocaine	2019-07-16	2019-09-16	8.85714	F	L	111	16.2	36	45	54	54	54	55	54	55	55	60	59	59	70	60	61	67	61	69	89	117	95.2	80.8	89.7	92.3	95.3	97.1	98.4	97.2	98.9	98.3	3	14	8	5	3	2	1	2	1	2
C57L/J	576	Cocaine	2019-09-17	2019-12-09	11.8571	M	R	12	17	15	41	41	39	42	38	32	32	24	25	15	49	75	69	62	50	54	58	38	46	33.3	74.2	92.6	89.6	89.9	96.2	93.1	100	88.4	88.5	30	17	6	8	7	2	4	0	5	6
C57L/J	816	Cocaine	2020-07-07	2020-09-28	11.8571	F	R	142	23	30	38	29	41	48	38	30	33	35	47	53	54	35	71	66	44	38	44	46	93	77.9	45.8	62.5	72.4	68	74.6	76	83	75.4	87.7	15	64	21	27	31	15	12	9	15	13
C57L/J	818	Cocaine	2020-07-14	2020-09-29	11	F	L	132	23	51	65	52	62	42	42	51	58	56	60	66	85	68	78	47	52	54	61	60	65	61.7	60.7	91.9	86.7	83.9	92.9	88.5	95.3	100	100	41	55	6	12	9	4	7	3	0	0
C58/J	171	Cocaine	2018-06-19	2018-08-28	10	M	L	53	6	10	28	24	38	31	31	34	33	34	31	10	47	40	51	42	42	38	37	42	37	76.9	85.5	83.3	56.7	80.8	80.8	92.7	94.9	97.7	94.9	3	8	8	39	10	10	3	2	1	2
C58/J	173	Cocaine	2018-06-19	2018-08-27	9.85714	F	L	41	6	27	28	26	32	25	27	16	32	53	33	48	39	36	55	44	37	24	37	93	42	76.2	81.3	83.7	71.4	56.4	52.9	96	86	91.2	95.5	15	9	7	22	34	33	1	6	9	2
C58/J	424	Cocaine	2018-11-20	2019-02-19	13	M	R	13	11.2	1	27	24	23	27	20	23	20	30	23	1	40	25	28	32	20	27	20	32	27	6.7	62.5	92.6	70	82.1	69	75	69	86.5	67.5	14	24	2	12	7	9	9	9	5	13
C58/J	426	Cocaine	2018-11-20	2019-02-19	13	M	R	93	11.2	55	41	20	36	31	44	38	45	40	35	92	71	31	52	67	87	70	137	85	71	85.2	67	81.6	73.2	91.8	96.7	94.6	99.3	96.6	100	16	35	7	19	6	3	4	1	3	0
C58/J	428	Cocaine	2018-12-08	2019-02-18	10.2857	F	R	63	11.2	19	52	41	44	47	45	53	43	48	48	34	77	56	50	62	62	88	72	78	74	61.8	79.4	84.8	86.2	100	88.6	92.6	90	95.1	93.7	21	20	10	8	0	8	7	8	4	5
C58/J	430	Cocaine	2018-12-08	2019-02-18	10.2857	F	L	23	11.2	65	65	56	60	61	57	55	55	58	64	139	180	87	113	170	82	86	95	114	135	95.2	98.4	93.5	96.6	99.4	97.6	98.9	97.9	100	99.3	7	3	6	4	1	2	1	2	0	1
CBA/J	279	Cocaine	2018-07-24	2018-10-08	10.8571	M	R	61	8	5	5	6	3	7	7	24	26	24	22	5	7	9	3	8	8	24	26	24	27	45.5	70	90	75	80	88.9	100	86.7	96	93.1	6	3	1	1	2	1	0	4	1	2
CBA/J	281	Cocaine	2018-07-24	2018-10-09	11	M	L	141	8	4	3	6	7	6	6	7	24	35	24	6	4	8	7	7	6	7	30	42	29	75	33.3	88.9	70	70	85.7	70	100	97.7	100	2	8	1	3	3	1	3	0	1	0
CBA/J	283	Cocaine	2018-07-24	2018-10-08	10.8571	F	R	131	8	3	1	2	1	4	1	4	21	52	49	4	2	2	2	4	1	4	30	73	61	13.8	20	10	18.2	50	11.1	33.3	47.6	92.4	96.8	25	8	18	9	4	8	8	33	6	2
CBA/J	285	Cocaine	2018-07-24	2018-10-09	11	F	L	33	8	3	8	8	7	51	35	27	31	32	34	4	9	9	10	57	38	36	47	48	62	66.7	75	75	76.9	96.6	97.4	100	92.2	94.1	95.4	2	3	3	3	2	1	0	4	3	3
CBA/J	398	Cocaine	2018-11-13	2019-01-28	10.8571	F	R	73	11.1	23	3	2	1	0	4	2	1	2	2	30	3	2	1	0	4	2	1	4	3	73.2	37.5	50	33.3	0	50	40	16.7	57.1	50	11	5	2	2	3	4	3	5	3	3
CBA/J	495	Cocaine	2019-02-12	2019-04-23	10	M	L	23	13	9	21	25	23	22	29	24	31	28	24	13	25	27	28	26	36	30	38	37	35	72.2	86.2	93.1	90.3	92.9	97.3	100	95	100	92.1	5	4	2	3	2	1	0	2	0	3
DBA/1J	287	Cocaine	2018-07-24	2018-10-08	10.8571	M	R	141	8	0	0	0	0	0	0	0	0	0	0	0	0	0	0	0	0	0	0	0	0	0	NA	NA	0	NA	0	NA	NA	0	0	17	0	0	3	0	1	0	0	2	2
DBA/1J	289	Cocaine	2018-07-24	2018-10-09	11	M	L	61	8	5	2	0	0	0	0	1	0	0	0	6	2	0	0	0	0	1	0	0	0	42.9	66.7	0	0	0	0	33.3	0	NA	NA	8	1	2	2	2	2	2	4	0	0
DBA/1J	290	Cocaine	2018-07-24	2018-10-09	11	F	L	71	8	3	1	9	3	12	13	5	18	23	29	5	1	12	3	12	13	6	20	24	29	71.4	50	92.3	75	85.7	76.5	66.7	83.3	88.9	96.7	2	1	1	1	2	4	3	4	3	1
DBA/1J	457	Cocaine	2018-12-25	2019-03-11	10.8571	F	R	63	12	0	1	1	0	1	3	2	3	1	1	0	1	1	0	1	4	5	3	1	1	0	50	33.3	0	33.3	100	62.5	75	100	50	19	1	2	1	2	0	3	1	0	1
DBA/1J	459	Cocaine	2018-12-11	2019-03-12	13	M	R	83	12	2	4	12	4	18	13	6	5	2	23	3	4	17	4	20	14	8	5	2	24	50	66.7	94.4	66.7	100	87.5	80	100	50	100	3	2	1	2	0	2	2	0	2	0
DBA/1J	493	Cocaine	2019-02-12	2019-04-23	10	F	L	13	13	15	22	20	18	11	8	16	20	15	16	19	26	25	18	14	12	20	22	18	18	95	89.7	92.6	85.7	100	92.3	95.2	84.6	100	94.7	1	3	2	3	0	1	1	4	0	1
DBA/2J	41	Cocaine	2018-02-27	2018-04-30	8.85714	F	R	61	2	1	1	1	0	0	0	1	0	0	0	1	2	2	0	0	0	1	0	0	0	14.3	66.7	100	NA	NA	NA	100	NA	NA	NA	6	1	0	0	0	0	0	0	0	0
DBA/2J	43	Cocaine	2018-02-27	2018-05-01	9	F	L	152	2	0	0	1	1	0	0	0	0	1	1	0	0	2	2	0	0	0	0	1	1	0	NA	100	100	0	NA	NA	0	100	100	1	0	0	0	2	0	0	1	0	0
DBA/2J	45	Cocaine	2018-02-27	2018-04-30	8.85714	M	R	101	2	2	0	1	0	0	0	0	0	0	0	2	0	1	0	0	0	0	0	0	0	66.7	NA	50	0	NA	NA	NA	NA	NA	NA	1	0	1	1	0	0	0	0	0	0
DBA/2J	47	Cocaine	2018-02-27	2018-05-01	9	M	L	151	2	2	1	0	1	0	0	0	1	0	0	2	1	0	1	0	0	0	1	0	0	100	50	NA	100	NA	0	NA	100	0	NA	0	1	0	0	0	2	0	0	1	0
DBA/2J	207	Cocaine	2018-07-10	2018-09-25	11	M	L	11	7	1	0	0	0	0	0	0	0	0	0	1	0	0	0	0	0	0	0	0	0	50	NA	NA	NA	NA	NA	NA	NA	NA	NA	1	0	0	0	0	0	0	0	0	0
DBA/2J	209	Cocaine	2018-07-10	2018-09-24	10.8571	F	R	11	7	0	0	0	0	1	1	0	0	0	0	0	0	0	0	1	1	0	0	0	0	0	0	NA	NA	50	50	0	0	NA	0	2	3	0	0	1	1	1	3	0	1
FVB/NJ	33	Cocaine	2018-02-27	2018-05-02	9.14286	F	R	11	2	23	36	39	11	11	11	23	42	19	25	32	44	52	14	19	15	28	67	33	26	43.2	53.7	78.8	73.7	48.7	53.6	62.2	66.3	56.9	46.4	42	38	14	5	20	13	17	34	25	30
FVB/NJ	35	Cocaine	2018-02-27	2018-05-02	9.14286	F	L	52	2	3	0	0	1	1	0	0	0	0	0	4	0	0	1	1	0	0	0	0	0	66.7	NA	NA	100	100	0	NA	NA	NA	0	2	0	0	0	0	1	0	0	0	1
FVB/NJ	37	Cocaine	2018-02-27	2018-04-30	8.85714	M	R	12	2	19	7	2	5	13	5	2	4	14	26	27	13	2	6	15	6	2	5	16	31	33.3	59.1	50	66.7	39.5	30	33.3	71.4	64	62	54	9	2	3	23	14	4	2	9	19
FVB/NJ	39	Cocaine	2018-02-27	2018-05-02	9.14286	M	L	131	2	1	1	0	0	0	0	0	2	5	13	1	1	0	0	0	0	0	2	5	13	100	100	NA	0	0	0	NA	66.7	62.5	86.7	0	0	0	1	1	1	0	1	3	2
FVB/NJ	192	Cocaine	2018-06-12	2018-08-28	11	M	L	33	6	16	13	5	2	0	0	0	0	0	1	20	18	5	2	0	0	0	0	0	1	76.9	62.1	100	66.7	NA	NA	NA	NA	NA	100	6	11	0	1	0	0	0	0	0	0
FVB/NJ	194	Cocaine	2018-06-12	2018-08-27	10.8571	F	L	12	6	12	1	1	2	5	1	0	0	0	1	13	1	1	2	6	1	0	0	0	1	65	50	50	50	75	33.3	NA	NA	NA	100	7	1	1	2	2	2	0	0	0	0
I/LnJ	88	Cocaine	2018-04-15	2018-06-25	10.1429	F	R	11	4	1	0	1	11	25	40	37	32	31	39	1	0	1	11	26	58	41	35	33	41	33.3	NA	50	84.6	100	100	100	97.2	97.1	100	2	0	1	2	0	0	0	1	1	0
I/LnJ	90	Cocaine	2018-04-15	2018-06-26	10.2857	F	L	52	4	10	16	25	26	11	18	42	44	41	53	11	18	25	26	11	18	47	44	41	53	47.8	52.9	86.2	83.9	84.6	100	100	100	97.6	94.6	12	16	4	5	2	0	0	0	1	3
I/LnJ	93	Cocaine	2018-04-15	2018-06-25	10.1429	M	R	131	4	2	1	1	5	11	31	30	33	29	28	2	1	1	5	11	34	37	38	38	32	50	33.3	100	20	64.7	85	86	82.6	63.3	80	2	2	0	20	6	6	6	8	22	8
KK/HlJ	361	Cocaine	2018-09-04	2018-12-03	12.8571	F	L	103	10	4	1	4	11	14	20	19	21	25	30	4	1	4	11	17	24	23	26	39	49	57.1	100	80	91.7	94.4	96	100	100	97.5	100	3	0	1	1	1	1	0	0	1	0
KK/HlJ	363	Cocaine	2018-09-04	2018-12-04	13	F	R	151	10	5	1	3	0	1	1	1	1	0	1	5	1	3	0	1	1	1	1	0	1	45.5	33.3	75	0	50	33.3	50	33.3	NA	33.3	6	2	1	4	1	2	1	2	0	2
KK/HlJ	365	Cocaine	2018-09-04	2018-12-03	12.8571	M	R	63	10	51	38	42	49	42	38	60	55	0	62	61	63	64	81	90	86	96	102	0	204	93.8	94	90.1	94.2	92.8	95.6	95	91.1	NA	19.7	4	4	7	5	7	4	5	10	0	834
KK/HlJ	438	Cocaine	2019-01-17	2019-03-12	7.71429	F	L	121	12	10	2	1	0	10	27	26	29	25	31	10	2	1	0	11	34	32	39	37	44	100	40	100	NA	78.6	97.1	94.1	90.7	82.2	86.3	0	3	0	0	3	1	2	4	8	7
KK/HlJ	440	Cocaine	2019-01-17	2019-03-11	7.57143	M	R	151	12	2	8	55	21	26	33	35	29	37	45	2	8	103	30	43	37	44	31	46	57	25	38.1	68.2	60	68.3	71.2	62.9	64.6	66.7	78.1	6	13	48	20	20	15	26	17	23	16
KK/HlJ	441	Cocaine	2019-01-17	2019-03-12	7.71429	M	R	131	12	5	27	27	41	30	26	33	53	55	47	5	41	37	70	56	42	53	73	97	68	31.3	71.9	88.1	85.4	90.3	100	91.4	73	59.1	63	11	16	5	12	6	0	5	27	67	40
LP/J	49	Cocaine	2018-02-27	2018-05-01	9	F	R	31	2	1	0	0	0	0	0	0	0	0	0	1	0	0	0	0	0	0	0	0	0	14.3	0	0	0	0	NA	NA	NA	NA	NA	6	3	1	1	1	0	0	0	0	0
LP/J	51	Cocaine	2018-02-27	2018-05-02	9.14286	F	L	72	2	14	12	65	53	4	3	18	4	8	0	16	15	132	147	9	9	80	8	17	0	32.7	41.7	96.4	99.3	42.9	75	83.3	100	94.4	NA	33	21	5	1	12	3	16	0	1	0
LP/J	53	Cocaine	2018-02-27	2018-04-30	8.85714	M	R	32	2	3	0	0	0	0	0	0	0	0	0	3	0	0	0	0	0	0	0	0	0	60	NA	NA	NA	NA	NA	NA	NA	NA	NA	2	0	0	0	0	0	0	0	0	0
LP/J	55	Cocaine	2018-02-27	2018-05-01	9	M	L	102	2	21	19	9	24	16	6	40	25	14	12	28	21	9	37	17	7	46	27	16	20	71.8	58.3	26.5	80.4	77.3	87.5	100	100	94.1	100	11	15	25	9	5	1	0	0	1	0
LP/J	294	Cocaine	2018-07-24	2018-10-09	11	M	R	121	8	1	60	25	22	32	35	33	37	39	35	1	70	37	24	38	35	34	43	44	36	25	94.6	92.5	88.9	79.2	89.7	91.9	100	97.8	92.3	3	4	3	3	10	4	3	0	1	3
LP/J	296	Cocaine	2018-07-24	2018-10-08	10.8571	F	L	71	8	4	22	14	3	0	3	1	6	33	13	4	38	23	3	0	5	1	7	33	15	66.7	86.4	92	100	NA	100	100	100	100	100	2	6	2	0	0	0	0	0	0	0
MA/MyJ	482	Cocaine	2019-01-29	2019-04-23	12	F	L	73	13	57	48	21	25	29	34	38	43	40	40	81	63	35	36	33	48	45	58	53	49	87.1	100	76.1	50	80.5	94.1	97.8	95.1	96.4	100	12	0	11	36	8	3	1	3	2	0
MA/MyJ	484	Cocaine	2019-01-29	2019-04-22	11.8571	F	R	123	13	10	9	60	51	43	44	42	46	35	34	13	10	74	87	71	79	56	80	52	40	33.3	7.2	53.6	34.3	7.4	7.8	16.6	22.9	20.8	20.3	26	129	64	167	888	928	281	269	198	157
MA/MyJ	487	Cocaine	2019-01-29	2019-04-22	11.8571	M	L	23	13	0	65	65	41	33	31	42	43	50	57	0	96	138	67	49	45	51	65	81	105	0	99	99.3	95.7	96.1	100	98.1	98.5	100	100	1	1	1	3	2	0	1	1	0	0
MA/MyJ	489	Cocaine	2019-01-29	2019-04-22	11.8571	M	R	13	13	1	0	59	32	26	39	24	22	30	21	1	0	75	51	33	72	33	26	44	41	100	NA	96.2	91.1	97.1	100	100	100	100	100	0	0	3	5	1	0	0	0	0	0
MA/MyJ	491	Cocaine	2019-01-29	2019-04-23	12	M	L	153	13	9	6	43	33	35	44	34	31	28	32	10	8	64	39	39	47	37	39	37	40	38.5	21.6	74.4	90.7	100	100	100	97.5	100	97.6	16	29	22	4	0	0	0	1	0	1
MA/MyJ	553	Cocaine	2019-06-25	2019-09-30	13.8571	F	R	21	16.3	21	23	16	38	42	45	65	60	45	56	29	29	18	48	49	66	128	87	55	67	82.9	44.6	28.6	38.4	47.6	57.9	69.6	68.5	82.1	78.8	6	36	45	77	54	48	56	40	12	18
MRL/MpJ	66	Cocaine	2018-03-20	2018-05-28	9.85714	F	L	52	3	5	0	0	1	2	19	2	18	14	29	6	0	0	1	3	29	3	23	19	38	42.9	0	0	100	75	82.9	100	82.1	73.1	79.2	8	1	1	0	1	6	0	5	7	10
MRL/MpJ	68	Cocaine	2018-03-20	2018-05-29	10	F	R	111	3	1	0	1	0	1	1	0	0	0	1	2	0	1	0	1	1	0	0	0	1	25	NA	50	0	25	33.3	0	NA	NA	50	6	0	1	3	3	2	2	0	0	1
MRL/MpJ	70	Cocaine	2018-03-20	2018-05-29	10	M	L	51	3	4	0	0	0	0	0	0	0	0	0	4	0	0	0	0	0	0	0	0	0	57.1	NA	NA	NA	NA	NA	NA	NA	NA	NA	3	0	0	0	0	0	0	0	0	0
MRL/MpJ	72	Cocaine	2018-03-20	2018-05-29	10	M	R	141	3	8	2	0	2	1	2	1	2	2	2	10	3	0	3	1	2	1	2	3	3	45.5	23.1	0	75	20	100	10	33.3	60	37.5	12	10	2	1	4	0	9	4	2	5
MRL/MpJ	297	Cocaine	2018-07-24	2018-10-09	11	M	L	53	8	2	1	1	4	0	2	1	1	2	33	2	1	1	4	0	2	1	1	2	34	66.7	50	50	50	NA	40	100	100	100	94.4	1	1	1	4	0	3	0	0	0	2
MRL/MpJ	299	Cocaine	2018-07-24	2018-10-09	11	M	R	93	8	20	27	27	37	34	34	43	37	31	25	23	33	33	49	60	57	84	74	100	46	82.1	82.5	82.5	94.2	87	95	98.8	100	100	100	5	7	7	3	9	3	1	0	0	0
MRL/MpJ	300	Cocaine	2018-07-24	2018-10-08	10.8571	F	R	91	8	1	53	41	41	46	50	54	64	44	42	2	90	53	48	50	57	80	109	52	55	22.2	71.4	91.4	70.6	66.7	54.8	95.2	99.1	96.3	96.5	7	36	5	20	25	47	4	1	2	2
NOD/ShiLtJ	148	Cocaine	2018-06-05	2018-08-07	9	M	R	33	5	0	1	32	35	27	16	21	26	27	29	0	1	36	41	28	20	21	27	27	29	0	33.3	35.3	91.1	57.1	80	91.3	90	28.7	39.7	5	2	66	4	21	5	2	3	67	44
NOD/ShiLtJ	150	Cocaine	2018-06-05	2018-08-06	8.85714	M	L	92	5	16	24	37	33	38	47	28	30	28	53	22	28	57	39	46	58	38	50	42	80	61.1	84.8	81.4	95.1	90.2	96.7	100	98	95.5	100	14	5	13	2	5	2	0	1	2	0
NOD/ShiLtJ	153	Cocaine	2018-06-05	2018-08-07	9	F	R	161	5	42	56	33	40	36	50	42	45	47	39	71	89	43	61	53	69	54	73	81	45	74	95.7	52.4	53.5	29	47.3	73	76.8	76.4	64.3	25	4	39	53	130	77	20	22	25	25
NOD/ShiLtJ	155	Cocaine	2018-06-05	2018-08-07	9	F	L	121	5	26	40	61	45	55	18	16	11	24	18	38	52	124	54	64	22	17	14	24	18	51.4	32.5	45.3	27.8	67.4	71	65.4	50	32.4	20.7	36	108	150	140	31	9	9	14	50	69
NOD/ShiLtJ	196	Cocaine	2018-06-26	2018-08-28	9	F	L	151	6	15	26	54	40	63	65	65	41	5	31	20	29	105	41	75	87	84	48	7	38	69	65.9	71.4	63.1	83.3	75.7	67.7	15.3	29.2	12.6	9	15	42	24	15	28	40	265	17	263
NOD/ShiLtJ	303	Cocaine	2018-09-04	2018-10-29	7.85714	M	R	11	9	19	5	14	39	36	46	50	34	36	31	22	8	18	47	63	87	69	39	64	63	62.9	12.3	58.1	54.7	36	56.1	56.6	65	36.4	32.6	13	57	13	39	112	68	53	21	112	130
NZB/BlNJ	569	Cocaine	2019-09-03	2019-12-09	13.8571	F	R	32	17	1	1	0	1	0	1	0	1	0	0	1	1	0	1	0	1	0	1	0	0	50	100	NA	33.3	NA	100	0	100	NA	NA	1	0	0	2	0	0	1	0	0	0
NZB/BlNJ	571	Cocaine	2019-09-03	2019-12-09	13.8571	F	L	23	17	4	4	1	0	1	8	2	0	14	27	6	5	1	0	1	10	3	0	15	34	60	83.3	100	0	50	83.3	75	NA	100	94.4	4	1	0	1	1	2	1	0	0	2
NZB/BlNJ	573	Cocaine	2019-09-03	2019-12-09	13.8571	M	R	101	17	5	0	5	11	13	5	13	11	12	7	8	0	6	11	19	5	19	12	14	7	80	0	42.9	55	90.5	50	100	80	53.8	31.8	2	3	8	9	2	5	0	3	12	15
NZB/BlNJ	652	Cocaine	2019-11-12	2020-01-21	10	F	L	161	18	1	0	0	2	0	0	1	0	0	1	1	0	0	2	0	0	1	0	0	1	100	NA	NA	100	NA	NA	100	NA	NA	100	0	0	0	0	0	0	0	0	0	0
NZB/BlNJ	654	Cocaine	2019-11-12	2020-01-20	9.85714	M	R	32	18	7	2	6	46	28	39	50	44	42	51	8	2	7	52	30	39	56	47	46	54	80	66.7	87.5	91.2	85.7	100	100	97.9	100	100	2	1	1	5	5	0	0	1	0	0
NZB/BlNJ	836	Cocaine	2020-07-28	2020-10-13	11	M	R	91	24	3	1	1	0	0	0	0	0	1	0	3	1	1	0	0	0	0	0	1	0	75	50	100	NA	NA	0	NA	NA	100	NA	1	1	0	0	0	1	0	0	0	0
NZB/BlNJ	837	Cocaine	2020-07-28	2020-10-13	11	M	L	63	24	12	1	3	4	5	13	53	30	26	47	21	1	3	4	6	17	73	37	29	65	65.6	25	42.9	100	66.7	100	98.6	97.4	90.6	98.5	11	3	4	0	3	0	1	1	3	1
NZO/HlLtJ	547	Cocaine	2019-07-09	2019-09-30	11.8571	M	R	13	16.3	2	1	1	1	20	43	34	35	30	38	3	1	1	1	20	54	43	52	34	44	75	33.3	25	100	83.3	85.7	93.5	98.1	94.4	93.6	1	2	3	0	4	9	3	1	2	3
NZO/HlLtJ	551	Cocaine	2019-07-09	2019-09-30	11.8571	F	L	33	16.3	1	21	30	38	42	45	40	40	39	42	2	28	35	52	49	49	44	65	47	54	66.7	100	97.2	91.2	100	100	97.8	100	95.9	100	1	0	1	5	0	0	1	0	2	0
NZO/HlLtJ	601	Cocaine	2019-10-19	2019-12-10	7.42857	F	L	141	17	4	10	27	28	22	17	23	31	24	28	4	10	30	31	24	24	27	40	27	34	66.7	90.9	96.8	96.9	96	82.8	87.1	88.9	77.1	97.1	2	1	1	1	1	5	4	5	8	1
NZO/HlLtJ	603	Cocaine	2019-10-19	2019-12-09	7.28571	M	R	12	17	9	1	2	13	22	31	46	49	41	42	10	1	2	14	23	40	74	95	82	82	55.6	50	28.6	35.9	50	7.6	2.8	9	24.2	49.1	8	1	5	25	23	483	2568	963	257	85
NZO/HlLtJ	605	Cocaine	2019-10-19	2019-12-10	7.42857	M	L	161	17	6	1	2	4	51	27	38	33	38	24	6	1	3	4	53	29	43	35	42	30	66.7	50	100	66.7	94.6	93.5	97.7	97.2	95.5	96.8	3	1	0	2	3	2	1	1	2	1
NZW/LacJ	367	Cocaine	2018-10-02	2018-12-03	8.85714	F	R	63	10	0	0	0	0	19	9	7	5	0	4	0	0	0	0	26	12	12	8	0	7	0	NA	NA	0	89.7	92.3	92.3	100	NA	100	1	0	0	1	3	1	1	0	0	0
NZW/LacJ	369	Cocaine	2018-10-02	2018-12-03	8.85714	F	L	83	10	8	65	65	38	36	41	38	41	40	41	20	231	252	112	126	107	98	102	56	87	90.9	100	100	94.1	100	100	100	100	91.8	100	2	0	0	7	0	0	0	0	5	0
NZW/LacJ	371	Cocaine	2018-10-02	2018-12-03	8.85714	M	L	103	10	6	0	1	0	0	0	1	0	25	1	6	0	1	0	0	0	1	0	39	1	60	0	100	0	NA	0	50	0	97.5	100	4	2	0	2	0	1	1	1	1	0
NZW/LacJ	373	Cocaine	2018-10-02	2018-12-04	9	M	R	33	10	5	8	10	11	7	18	22	7	32	30	6	8	10	12	7	23	24	9	41	36	42.9	66.7	71.4	75	70	29.1	18.3	81.8	39	40	8	4	4	4	3	56	107	2	64	54
NZW/LacJ	434	Cocaine	2019-01-08	2019-03-12	9	F	L	121	12	7	1	5	1	0	3	1	1	1	4	8	1	5	1	0	3	1	1	1	4	88.9	50	71.4	33.3	NA	42.9	100	100	100	80	1	1	2	2	0	4	0	0	0	1
NZW/LacJ	436	Cocaine	2019-01-08	2019-03-11	8.85714	M	R	101	12	5	0	1	1	1	0	0	0	1	0	6	0	1	1	1	0	0	0	1	0	46.2	NA	25	50	33.3	NA	0	NA	100	NA	7	0	3	1	2	0	1	0	0	0
PL/J	554	Cocaine	2019-07-09	2019-09-30	11.8571	M	R	43	16.3	3	1	0	5	4	1	1	3	9	9	3	1	0	5	5	1	1	3	12	10	20	3.7	0	31.3	35.7	11.1	11.1	21.4	13.8	7.6	12	26	4	11	9	8	8	11	75	122
PL/J	556	Cocaine	2019-07-09	2019-09-30	11.8571	M	R	73	16.3	3	33	41	29	32	35	27	31	40	32	7	50	90	45	46	53	42	53	67	68	24.1	52.1	74.4	50.6	50.5	26	32.1	48.6	27.3	48.9	22	46	31	44	45	151	89	56	178	71
PL/J	558	Cocaine	2019-07-09	2019-09-30	11.8571	F	L	23	16.3	26	44	65	52	38	31	35	34	42	43	41	76	163	100	51	40	41	47	73	62	95.3	88.4	68.8	95.2	100	100	100	95.9	100	100	2	10	74	5	0	0	0	2	0	0
PL/J	647	Cocaine	2019-09-10	2020-01-20	18.8571	F	R	121	18	0	0	3	0	1	2	4	23	29	29	0	0	5	0	1	2	5	34	40	31	0	0	71.4	0	16.7	66.7	45.5	70.8	93	96.9	17	3	2	3	5	1	6	14	3	1
PL/J	649	Cocaine	2019-09-10	2020-01-20	18.8571	M	L	131	18	65	65	66	65	65	65	56	65	66	65	283	529	1045	695	277	282	199	307	273	303	95	34.6	24.7	97.7	97.2	20.3	4.8	23.6	59.2	92.4	15	1002	3192	16	8	1104	3923	995	188	25
PL/J	831	Cocaine	2020-08-04	2020-10-13	10	F	L	71	24	12	5	7	6	2	1	3	1	2	2	25	9	8	9	3	2	3	1	2	2	71.4	42.9	47.1	75	75	20	50	25	66.7	66.7	10	12	9	3	1	8	3	3	1	1
SJL/J	9	Cocaine	2018-01-16	2018-04-04	11.1429	F	R	102	1	2	0	0	0	0	1	0	0	0	0	2	0	0	1	0	1	0	0	0	0	100	NA	NA	100	NA	100	NA	NA	NA	NA	0	0	0	0	0	0	0	0	0	0
SJL/J	12	Cocaine	2018-01-16	2018-04-03	11	M	R	42	1	2	0	0	0	0	0	0	0	0	0	2	0	0	0	0	0	0	0	0	0	50	NA	NA	0	NA	NA	NA	NA	NA	NA	2	0	0	1	0	0	0	0	0	0
SJL/J	14	Cocaine	2018-01-16	2018-04-04	11.1429	M	L	142	1	1	0	0	1	0	1	0	0	0	0	2	0	0	1	0	1	0	0	0	0	66.7	NA	NA	50	NA	100	NA	NA	NA	NA	1	0	0	1	0	0	0	0	0	0
SJL/J	213	Cocaine	2018-08-14	2018-09-25	6	M	L	53	7	3	2	1	0	2	1	0	0	0	0	5	2	1	0	2	1	0	0	0	0	55.6	100	100	NA	100	100	NA	NA	NA	NA	4	0	0	0	0	0	0	0	NA	0
SJL/J	216	Cocaine	2018-07-10	2018-09-24	10.8571	F	R	91	7	6	0	1	1	1	0	0	0	0	0	8	0	1	1	1	0	0	0	0	0	80	0	100	100	100	NA	NA	0	0	0	2	1	0	0	0	0	0	1	1	1
SJL/J	218	Cocaine	2018-07-10	2018-09-24	10.8571	F	L	161	7	2	0	0	1	0	0	1	7	2	3	4	0	0	1	0	0	1	9	2	3	57.1	0	NA	50	NA	NA	50	81.8	100	75	3	2	0	1	0	0	1	2	0	1
SJL/J	342	Cocaine	2018-09-18	2018-12-03	10.8571	F	L	43	10	2	0	0	0	0	0	1	0	4	0	2	0	0	0	0	0	1	0	5	0	66.7	0	NA	NA	NA	NA	100	NA	62.5	NA	1	1	0	0	0	0	0	0	3	0
SM/J	241	Cocaine	2018-07-10	2018-09-24	10.8571	M	L	33	7	11	6	21	32	17	26	32	23	20	18	12	6	21	32	18	26	35	28	22	22	75	75	95.5	97	60	92.9	94.6	93.3	91.7	95.7	4	2	1	1	12	2	2	2	2	1
SM/J	243	Cocaine	2018-07-10	2018-09-25	11	F	R	73	7	16	5	12	7	13	30	22	25	30	23	23	6	12	8	13	32	22	30	34	24	92	85.7	80	66.7	100	94.1	91.7	96.8	100	100	2	1	3	4	0	2	2	1	0	0
SM/J	498	Cocaine	2019-04-02	2019-05-28	8	F	R	13	14	7	10	32	22	27	29	48	44	40	38	8	12	35	24	29	31	49	53	47	40	53.3	60	92.1	68.6	78.4	77.5	90.7	84.1	92.2	90.9	7	8	3	11	8	9	5	10	4	4
SM/J	500	Cocaine	2019-04-02	2019-05-27	7.85714	F	R	53	14	3	2	1	7	24	39	30	59	35	40	4	4	1	8	29	41	31	85	39	42	44.4	57.1	33.3	57.1	85.3	87.2	96.9	69.7	79.6	82.4	5	3	2	6	5	6	1	37	10	9
SM/J	501	Cocaine	2019-04-02	2019-05-27	7.85714	M	L	81	14	5	3	12	12	32	37	48	24	21	25	6	3	12	15	36	40	49	27	21	26	75	75	85.7	100	94.7	95.2	98	93.1	95.5	100	2	1	2	0	2	2	1	2	1	0
SM/J	523	Cocaine	2019-06-25	2019-09-10	11	F	L	71	16.1	23	18	18	32	32	23	27	24	13	41	26	21	22	44	35	28	34	25	17	46	57.8	58.3	66.7	78.6	71.4	70	85	86.2	32.1	67.6	19	15	11	12	14	12	6	4	36	22
SM/J	524	Cocaine	2019-06-25	2019-09-10	11	M	R	41	16.1	2	3	4	22	17	20	26	18	30	20	2	3	4	22	17	20	27	18	39	22	66.7	60	50	100	70.8	90.9	87.1	94.7	44.3	75.9	1	2	4	0	7	2	4	1	49	7
129S1/SvImJ	521	Saline	2019-03-26	2019-05-28	9	M	L	61	14	6	1	0	1	0	2	0	0	0	1	6	1	0	1	0	2	0	0	0	1	75	100	0	100	0	100	0	0	0	0.2	2	0	1	0	1	0	2	1	531	501
129S1/SvImJ	630	Saline	2019-11-12	2020-01-21	10	F	R	11	18	0	0	0	0	0	0	0	0	0	0	0	0	0	0	0	0	0	0	0	0	NA	NA	NA	NA	NA	NA	NA	NA	NA	NA	0	0	0	0	0	0	0	0	0	0
129S1/SvImJ	632	Saline	2019-11-12	2020-01-21	10	F	L	111	18	3	2	0	0	0	0	0	0	0	0	3	2	0	0	0	0	0	0	0	0	60	66.7	0	NA	NA	NA	NA	NA	NA	NA	2	1	1	0	0	0	0	0	0	0
129S1/SvImJ	634	Saline	2019-11-12	2020-01-20	9.85714	M	R	22	18	3	0	0	0	0	0	2	0	0	0	3	0	0	0	0	0	2	0	0	0	25	NA	NA	NA	NA	NA	50	NA	NA	NA	9	0	0	0	0	0	2	0	0	0
129S1/SvImJ	827	Saline	2020-07-28	2020-10-13	11	M	L	53	24	0	0	0	0	0	0	0	0	0	0	0	0	0	0	0	0	0	0	0	0	NA	NA	NA	NA	NA	NA	NA	NA	NA	NA	0	0	0	0	0	0	0	0	0	0
129S1/SvImJ	829	Saline	2020-07-28	2020-10-13	11	F	R	121	24	0	0	1	0	0	0	0	0	0	0	0	0	1	0	0	0	0	0	0	0	0	NA	100	0	NA	NA	NA	NA	NA	NA	2	0	0	1	0	0	0	0	0	0
129X1/SvJ	73	Saline	2018-03-20	2018-05-29	10	F	L	91	3	5	3	0	0	0	0	0	2	0	0	5	3	0	0	0	0	0	2	0	0	100	100	NA	NA	NA	NA	NA	66.7	NA	NA	0	0	0	0	0	0	0	1	0	0
129X1/SvJ	75	Saline	2018-03-20	2018-05-29	10	F	R	12	3	0	0	0	0	0	0	0	0	0	0	0	0	0	0	0	0	0	0	0	0	0	NA	NA	NA	NA	NA	NA	NA	NA	NA	2	0	0	0	0	0	0	0	0	0
129X1/SvJ	77	Saline	2018-03-20	2018-05-29	10	M	L	41	3	0	0	0	0	0	0	0	0	0	0	0	0	0	0	0	0	0	0	0	0	0	NA	NA	NA	NA	NA	NA	NA	NA	NA	1	0	0	0	0	0	0	0	0	0
129X1/SvJ	79	Saline	2018-03-20	2018-05-29	10	M	R	42	3	4	0	0	0	0	0	0	1	0	0	5	0	0	0	0	0	0	1	0	0	35.7	0	NA	0	0	NA	0	100	NA	NA	9	7	0	1	1	0	1	0	0	0
129X1/SvJ	255	Saline	2018-07-17	2018-10-08	11.8571	M	R	21	8	2	0	0	0	0	1	0	0	0	0	2	0	0	0	0	1	0	0	0	0	33.3	NA	NA	NA	NA	100	NA	NA	NA	0	4	0	0	0	0	0	0	0	0	1
129X1/SvJ	344	Saline	2018-09-04	2018-12-04	13	F	L	11	10	6	0	0	0	0	0	0	0	0	0	6	0	0	0	0	0	0	0	0	0	54.5	NA	NA	NA	NA	NA	NA	NA	NA	NA	5	0	0	0	0	0	0	0	0	0
A/J	2	Saline	2018-01-09	2018-04-03	12	F	L	32	1	1	1	6	5	4	6	2	5	4	7	1	1	13	8	11	7	3	14	9	9	50	33.3	100	42.1	68.8	77.8	30	70	81.8	60	1	2	0	11	5	2	7	6	2	6
A/J	4	Saline	2018-01-09	2018-04-03	12	M	R	62	1	12	14	5	2	2	4	7	4	5	9	16	14	6	2	4	6	11	4	9	14	48.5	56	26.1	40	44.4	75	45.8	21.1	42.9	45.2	17	11	17	3	5	2	13	15	12	17
A/J	6	Saline	2018-01-09	2018-04-04	12.1429	M	L	112	1	9	13	10	5	11	3	4	3	6	3	10	19	11	7	14	4	6	3	7	4	52.6	67.9	84.6	58.3	77.8	80	100	75	53.8	57.1	9	9	2	5	4	1	0	1	6	3
A/J	197	Saline	2018-06-12	2018-08-28	11	M	L	71	6	2	17	7	4	2	2	1	0	0	1	4	51	15	7	4	3	3	0	0	2	100	87.9	88.2	100	100	100	100	NA	NA	100	0	7	2	0	0	0	0	0	0	0
A/J	199	Saline	2018-06-12	2018-08-27	10.8571	F	R	82	6	3	7	10	2	10	5	7	2	34	39	3	10	18	2	17	9	13	4	89	76	33.3	55.6	75	28.6	73.9	100	81.3	36.4	28	36	6	8	6	5	6	0	3	7	229	135
A/J	201	Saline	2018-06-12	2018-08-28	11	F	L	23	6	0	0	0	0	0	0	0	0	1	3	0	0	0	0	0	0	0	0	1	4	NA	NA	NA	NA	NA	NA	NA	NA	50	100	0	0	0	0	0	0	0	0	1	0
AKR/J	15	Saline	2018-02-06	2018-04-09	8.85714	F	R	12	1	9	8	12	4	3	4	3	1	1	1	12	16	19	5	5	7	4	4	2	2	46.2	57.1	79.2	71.4	38.5	58.3	80	50	50	50	14	12	5	2	8	5	1	4	2	2
AKR/J	16	Saline	2018-02-06	2018-04-11	9.14286	F	L	71	1	1	0	2	0	0	2	0	3	4	3	2	0	2	0	0	2	0	3	5	3	50	0	40	0	NA	50	NA	100	71.4	50	2	2	3	1	0	2	0	0	2	3
AKR/J	19	Saline	2018-02-06	2018-04-09	8.85714	M	R	11	1	3	4	1	1	0	1	0	0	1	2	3	4	1	1	0	1	0	0	1	2	25	57.1	25	50	NA	50	0	NA	50	100	9	3	3	1	0	1	2	0	1	0
AKR/J	20	Saline	2018-02-06	2018-04-11	9.14286	M	L	81	1	1	2	1	0	0	1	0	1	0	0	1	2	1	0	0	1	0	1	0	0	25	50	100	0	NA	50	NA	100	NA	NA	3	2	0	1	0	1	0	0	0	0
AKR/J	204	Saline	2018-06-12	2018-08-28	11	M	R	13	6	7	4	3	10	2	2	1	2	5	3	12	14	3	10	2	2	1	2	5	4	21.8	43.8	30	62.5	100	100	25	66.7	62.5	100	43	18	7	6	0	0	3	1	3	0
AKR/J	205	Saline	2018-06-12	2018-08-28	11	F	R	101	6	5	4	0	21	3	0	4	0	0	0	10	4	0	34	3	0	5	0	0	0	83.3	40	0	15.7	25	NA	7	NA	NA	NA	2	6	1	183	9	0	66	0	0	0
BALB/cByJ	112	Saline	2018-04-15	2018-06-25	10.1429	F	R	161	4	61	51	8	9	65	59	54	65	7	3	113	68	10	14	92	92	107	95	9	3	23.3	10.7	8.6	10.5	13.1	11.1	12.5	12.8	5.6	1.3	372	566	106	119	609	734	752	645	153	237
BALB/cByJ	114	Saline	2018-04-15	2018-06-26	10.2857	F	L	82	4	20	24	24	28	1	7	5	10	2	12	33	34	30	38	2	7	6	12	4	18	49.3	64.2	57.7	52.8	66.7	53.8	75	85.7	80	43.9	34	19	22	34	1	6	2	2	1	23
BALB/cByJ	116	Saline	2018-04-15	2018-06-25	10.1429	M	L	121	4	24	28	13	24	1	5	9	14	34	35	38	57	21	43	1	6	18	21	41	59	58.5	72.2	52.5	39.1	25	33.3	48.6	72.4	64.1	64.1	27	22	19	67	3	12	19	8	23	33
BALB/cByJ	257	Saline	2018-07-17	2018-10-09	12	M	R	21	8	6	64	57	43	12	32	6	12	8	18	6	136	116	66	15	48	11	16	16	30	50	72	65.9	68	42.9	51.6	55	40	47.1	60	6	53	60	31	20	45	9	24	18	20
BALB/cByJ	259	Saline	2018-07-17	2018-10-08	11.8571	M	L	41	8	13	31	65	13	22	17	13	14	48	22	18	62	132	15	29	22	20	21	69	47	52.9	86.1	89.8	71.4	85.3	68.8	74.1	70	69	77	16	10	15	6	5	10	7	9	31	14
BALB/cByJ	260	Saline	2018-07-17	2018-10-08	11.8571	F	R	81	8	36	25	60	65	65	65	65	65	65	65	63	42	121	113	135	148	143	156	164	167	34.2	16	17.8	19.3	38.2	32.4	33.4	25	32.9	51.2	121	221	559	472	218	309	285	468	335	159
BALB/cJ	224	Saline	2018-07-10	2018-09-25	11	M	R	111	7	65	56	65	26	46	65	43	33	23	8	114	79	112	39	68	97	63	36	34	11	58.5	45.4	59.6	55.7	45.9	30.6	20.9	18.8	25.4	16.2	81	95	76	31	80	220	238	155	100	57
BALB/cJ	226	Saline	2018-07-10	2018-09-24	10.8571	M	L	13	7	2	5	12	33	20	39	48	32	37	33	2	5	13	43	24	50	65	39	47	36	28.6	100	92.9	91.5	85.7	87.7	83.3	84.8	94	80	5	0	1	4	4	7	13	7	3	9
BALB/cJ	228	Saline	2018-07-10	2018-09-24	10.8571	F	R	111	7	58	21	3	15	10	6	5	11	11	7	103	31	4	21	15	7	5	12	15	7	37.5	44.3	14.8	25.9	32.6	36.8	19.2	34.3	37.5	19.4	172	39	23	60	31	12	21	23	25	29
BALB/cJ	230	Saline	2018-07-10	2018-09-25	11	F	L	31	7	3	3	5	16	11	16	65	65	41	46	5	3	8	23	22	29	194	188	86	90	100	75	88.9	85.2	88	78.4	90.7	95.9	79.6	90.9	0	1	1	4	3	8	20	8	22	9
BALB/cJ	378	Saline	2018-09-18	2018-12-04	11	M	R	73	10	26	18	12	19	14	25	20	1	12	3	40	27	20	26	16	33	30	1	16	5	55.6	58.7	76.9	53.1	51.6	55	62.5	100	44.4	45.5	32	19	6	23	15	27	18	0	20	6
BALB/cJ	379	Saline	2018-09-18	2018-12-03	10.8571	M	L	21	10	26	8	21	65	28	12	9	9	38	42	45	10	33	160	42	18	13	15	53	73	54.9	43.5	80.5	87.4	82.4	62.1	86.7	93.8	60.2	60.3	37	13	8	23	9	11	2	1	35	48
BALB/cJ	431	Saline	2018-12-25	2019-03-11	10.8571	F	L	123	12	0	1	5	1	1	3	10	9	23	45	0	1	5	1	2	5	11	12	28	71	NA	100	83.3	100	50	100	84.6	66.7	84.8	76.3	0	0	1	0	2	0	2	6	5	22
BPL/1J	175	Saline	2018-06-09	2018-08-28	11.4286	M	L	51	6	4	3	1	5	3	10	14	9	1	1	4	3	2	6	3	14	26	11	1	1	30.8	60	66.7	100	100	100	89.7	100	50	100	9	2	1	0	0	0	3	0	1	0
BPL/1J	177	Saline	2018-06-21	2018-08-27	9.57143	M	R	42	6	6	2	0	0	0	0	0	0	0	0	9	3	0	0	0	0	0	0	0	0	56.3	37.5	NA	0	NA	NA	0	0	NA	0	7	5	0	1	0	0	1	1	0	3
BPL/1J	179	Saline	2018-06-21	2018-08-28	9.71429	F	R	93	6	6	4	5	6	1	1	1	1	0	1	6	7	10	8	1	1	1	3	0	1	66.7	53.8	76.9	80	33.3	33.3	100	100	0	50	3	6	3	2	2	2	0	0	5	1
BPL/1J	181	Saline	2018-06-21	2018-08-28	9.71429	F	L	153	6	15	9	3	8	3	3	0	5	2	3	16	12	3	11	6	6	0	5	2	4	80	75	23.1	40.7	54.5	54.5	NA	62.5	66.7	44.4	4	4	10	16	5	5	0	3	1	5
BPL/1J	402	Saline	2018-11-18	2019-01-28	10.1429	M	R	83	11.1	11	14	34	35	18	12	10	5	19	14	16	21	55	80	35	18	26	7	47	18	19.5	21.4	23.1	26.8	30.2	18.2	21.8	17.5	24.5	14.9	66	77	183	218	81	81	93	33	145	103
BPL/1J	522	Saline	2019-04-21	2019-07-09	11.2857	F	L	31	15	9	24	10	4	4	4	1	2	2	1	13	47	14	8	5	8	1	2	5	3	56.5	49	70	72.7	100	61.5	33.3	50	45.5	100	10	49	6	3	0	5	2	2	6	0
BTBR T<+> Itpr3<tf>/J	330	Saline	2018-08-14	2018-10-30	11	F	R	73	9	4	0	1	0	1	0	0	0	0	0	7	0	1	0	1	0	0	0	0	0	58.3	NA	100	0	100	0	NA	NA	NA	NA	5	0	0	1	0	1	0	0	0	0
BTBR T<+> Itpr3<tf>/J	332	Saline	2018-08-14	2018-10-29	10.8571	M	L	43	9	9	8	1	1	0	0	0	0	0	3	12	10	2	2	0	0	0	0	0	5	100	71.4	100	100	NA	NA	NA	NA	NA	25	0	4	0	0	0	0	0	0	0	15
BTBR T<+> Itpr3<tf>/J	479	Saline	2019-02-12	2019-04-23	10	F	L	53	13	2	0	0	0	0	0	0	0	0	1	2	0	0	0	0	0	0	0	0	2	40	NA	NA	NA	NA	NA	NA	NA	NA	100	3	0	0	0	0	0	0	0	0	0
BTBR T<+> Itpr3<tf>/J	481	Saline	2019-02-12	2019-04-22	9.85714	M	R	53	13	8	5	5	3	4	0	1	0	2	2	10	6	7	4	4	0	2	0	4	2	41.7	40	41.2	80	100	NA	22.2	NA	57.1	66.7	14	9	10	1	0	0	7	0	3	1
BTBR T<+> Itpr3<tf>/J	507	Saline	2019-03-26	2019-05-28	9	M	L	41	14	0	0	0	0	0	0	0	0	0	0	0	0	0	0	0	0	0	0	0	0	NA	NA	NA	NA	NA	NA	NA	NA	NA	NA	0	0	0	0	0	0	0	0	0	0
BTBR T<+> Itpr3<tf>/J	525	Saline	2019-06-25	2019-09-10	11	F	R	31	16.1	1	0	0	0	0	0	0	0	0	0	1	0	0	0	0	0	0	0	0	0	100	NA	NA	NA	NA	NA	NA	NA	NA	NA	0	0	0	0	0	0	0	0	0	0
BXD1/TyJ	104	Saline	2018-04-15	2018-06-25	10.1429	F	L	31	4	5	7	7	4	4	0	5	1	2	1	11	10	10	5	8	0	6	1	2	2	84.6	71.4	83.3	71.4	88.9	0	100	50	100	100	2	4	2	2	1	1	0	1	0	0
BXD1/TyJ	106	Saline	2018-04-15	2018-06-26	10.2857	F	R	112	4	3	3	1	2	0	0	1	1	0	0	4	3	2	3	0	0	2	3	0	0	28.6	37.5	66.7	60	0	0	100	100	NA	NA	10	5	1	2	1	1	0	0	0	0
BXD1/TyJ	108	Saline	2018-04-15	2018-06-25	10.1429	M	R	71	4	3	0	0	0	0	1	0	0	0	1	3	0	0	0	0	1	0	0	0	1	33.3	NA	NA	NA	NA	100	NA	NA	NA	50	6	0	0	0	0	0	0	0	0	1
BXD1/TyJ	110	Saline	2018-04-15	2018-06-26	10.2857	M	L	32	4	5	2	0	4	2	1	0	4	2	2	6	4	0	6	4	1	0	4	3	2	46.2	80	0	85.7	80	50	NA	100	75	100	7	1	2	1	1	1	0	0	1	0
BXD1/TyJ	454	Saline	2018-12-17	2019-03-12	12.1429	F	L	113	12	0	0	0	0	1	0	4	0	0	1	0	0	0	0	1	0	5	0	0	1	NA	NA	NA	NA	100	NA	100	NA	NA	100	0	0	0	0	0	0	0	0	0	0
BXD1/TyJ	455	Saline	2018-12-17	2019-03-11	12	M	R	51	12	1	4	2	1	1	3	2	3	6	3	1	4	6	1	3	4	3	3	6	4	16.7	33.3	85.7	33.3	75	57.1	37.5	33.3	46.2	66.7	5	8	1	2	1	3	5	6	7	2
BXD1/TyJ	518	Saline	2019-03-18	2019-05-27	10	M	R	33	14	0	2	1	0	1	1	4	3	2	2	0	2	1	0	1	1	4	5	3	2	NA	66.7	33.3	0	100	100	100	55.6	100	100	0	1	2	1	0	0	0	4	0	0
BXD100/RwwJ	625	Saline	2019-10-22	2020-01-20	12.8571	F	L	71	18	5	3	3	5	3	5	11	6	11	10	5	5	3	8	4	8	17	8	17	15	71.4	50	23.1	72.7	50	40	37.8	44.4	58.6	68.2	2	5	10	3	4	12	28	10	12	7
BXD100/RwwJ	627	Saline	2019-10-22	2020-01-21	13	M	R	52	18	11	12	24	19	55	18	20	18	8	30	15	29	45	32	120	27	29	21	10	41	37.5	56.9	50.6	43.2	45.6	33.3	45.3	35.6	37	59.4	25	22	44	42	143	54	35	38	17	28
BXD100/RwwJ	629	Saline	2019-10-22	2020-01-20	12.8571	M	L	31	18	8	6	8	17	8	23	7	10	20	20	11	13	11	26	13	39	12	17	44	41	36.7	46.4	32.4	49.1	61.9	63.9	70.6	54.8	66.7	75.9	19	15	23	27	8	22	5	14	22	13
BXD100/RwwJ	899	Saline	2020-09-29	2020-12-07	9.85714	M	L	23	26	10	11	29	28	15	50	36	60	31	22	20	20	83	64	32	93	77	207	72	49	74.1	74.1	79	87.7	91.4	86.9	82.8	93.7	83.7	69	7	7	22	9	3	14	16	14	14	22
BXD100/RwwJ	901	Saline	2020-09-22	2020-12-08	11	F	R	101	26	12	14	31	61	7	15	5	12	9	32	15	23	46	97	10	22	7	18	15	55	36.6	46.9	52.3	10.8	37	26.2	23.3	23.1	12.4	5.3	26	26	42	804	17	62	23	60	106	979
BXD100/RwwJ	903	Saline	2020-09-22	2020-12-08	11	F	R	131	26	29	20	14	47	29	31	28	26	37	65	51	26	21	64	41	52	41	30	48	98	31.3	25.7	32.3	41.3	22.7	23.5	24.1	22.7	26.8	47.6	112	75	44	91	140	169	129	102	131	108
BXD102/RwwJ	1023	Saline	2020-12-01	2021-03-15	14.8571	M	L	101	30	33	25	28	43	65	56	41	65	45	35	75	69	101	101	232	123	90	168	98	64	51.7	48.9	70.6	74.3	68.8	76.9	83.3	80.8	86	64.6	70	72	42	35	105	37	18	40	16	35
BXD102/RwwJ	1025	Saline	2020-12-01	2021-03-16	15	M	L	63	30	35	50	49	65	65	65	65	65	65	66	72	92	127	167	122	136	149	116	135	130	45.3	58.6	46	44.1	44.9	40.6	31.4	28.7	33.1	31.6	87	65	149	212	150	199	325	288	273	282
BXD102/RwwJ	1035	Saline	2020-12-01	2021-03-22	15.8571	M	R	141	30	23	15	26	30	33	51	38	65	52	59	33	22	44	52	57	103	66	124	90	77	33.3	30.1	40	43.3	40.1	65.6	46.5	66	57.7	40.1	66	51	66	68	85	54	76	64	66	115
BXD11/TyJ	636	Saline	2019-10-08	2020-01-20	14.8571	F	R	91	18	1	0	0	1	1	1	1	2	0	0	1	0	0	2	1	1	1	2	0	0	16.7	0	0	50	50	50	33.3	40	0	NA	5	5	2	2	1	1	2	3	1	0
BXD11/TyJ	638	Saline	2019-10-08	2020-01-20	14.8571	F	L	101	18	0	1	1	0	0	1	2	15	4	10	0	1	2	0	0	1	4	27	10	15	0	100	100	0	0	50	100	65.9	76.9	71.4	3	0	0	1	1	1	0	14	3	6
BXD11/TyJ	706	Saline	2019-12-02	2020-03-10	14.1429	M	L	43	20	0	2	2	0	1	0	2	0	27	49	0	3	3	0	1	0	2	0	41	116	NA	100	100	0	50	0	50	0	91.1	88.5	0	0	0	1	1	1	2	1	4	15
BXD11/TyJ	710	Saline	2019-12-02	2020-03-10	14.1429	F	L	141	20	1	0	2	0	0	0	0	0	1	0	1	0	2	0	0	0	0	0	1	0	100	NA	50	0	NA	0	NA	NA	100	NA	0	0	2	1	0	1	0	0	0	0
BXD11/TyJ	867	Saline	2020-09-20	2020-12-07	11.1429	M	R	71	26	0	0	0	0	1	0	1	0	0	1	0	0	0	0	1	0	1	0	0	1	NA	NA	NA	NA	100	NA	100	NA	0	14.3	0	0	0	0	0	0	0	0	1	6
BXD13/TyJ	957	Saline	2020-11-10	2021-02-03	12.1429	M	L	31	28	3	7	15	19	26	4	27	28	37	7	5	13	33	38	50	5	55	80	70	8	100	65	78.6	82.6	76.9	100	78.6	78.4	66	80	0	7	9	8	15	0	15	22	36	2
BXD13/TyJ	961	Saline	2020-11-10	2021-02-03	12.1429	M	L	73	28	3	3	8	9	22	39	44	40	36	59	4	7	9	10	36	68	70	70	64	106	36.4	41.2	50	58.8	65.5	78.2	55.1	47.9	45.7	39	7	10	9	7	19	19	57	76	76	166
BXD13/TyJ	963	Saline	2020-11-10	2021-02-04	12.2857	F	R	93	28	7	8	9	15	33	46	62	61	65	47	12	9	17	21	50	69	99	90	96	68	60	40.9	42.5	36.8	37.3	43.7	52.7	45.5	57.5	52.7	8	13	23	36	84	89	89	108	71	61
BXD13/TyJ	965	Saline	2020-11-10	2021-02-03	12.1429	F	L	61	28	15	0	7	7	0	0	0	0	2	1	27	0	9	10	0	0	0	0	2	1	100	NA	100	90.9	NA	NA	NA	0	66.7	50	0	0	0	1	0	0	0	4	1	1
BXD13/TyJ	1065	Saline	2021-04-06	2021-07-07	13.1429	F	R	133	32	1	5	7	5	5	7	8	16	30	32	1	8	12	7	5	9	14	27	50	48	100	44.4	70.6	46.7	71.4	56.3	66.7	60	75.8	73.8	0	10	5	8	2	7	7	18	16	17
BXD14/TyJ	751	Saline	2020-05-29	2020-08-10	10.4286	M	R	31	22	5	3	3	0	3	17	16	26	25	31	5	3	3	0	4	36	20	35	39	46	62.5	37.5	33.3	0	36.4	46.8	22.5	12.9	29.1	33.8	3	5	6	3	7	41	69	236	95	90
BXD14/TyJ	753	Saline	2020-05-03	2020-08-11	14.2857	M	L	11	22	9	7	27	17	25	37	59	65	49	54	15	10	39	21	32	52	98	105	86	82	65.2	62.5	62.9	67.7	68.1	72.2	69	68.2	69.4	59.9	8	6	23	10	15	20	44	49	38	55
BXD14/TyJ	755	Saline	2020-05-03	2020-08-10	14.1429	F	R	41	22	3	1	20	61	60	56	58	45	37	29	3	1	39	91	83	75	73	62	51	35	37.5	9.1	48.8	59.5	42.1	34.6	33	23.4	19.5	16.8	5	10	41	62	114	142	148	203	210	173
BXD14/TyJ	887	Saline	2020-09-04	2020-12-07	13.4286	M	L	13	26	12	17	26	29	26	39	46	45	35	47	19	28	44	43	37	58	56	59	39	54	90.5	93.3	89.8	82.7	86	80.6	90.3	88.1	92.9	91.5	2	2	5	9	6	14	6	8	3	5
BXD14/TyJ	891	Saline	2020-09-04	2020-12-07	13.4286	F	R	71	26	1	0	2	1	1	0	0	0	1	4	1	0	2	1	1	0	0	0	1	4	33.3	0	100	100	100	NA	NA	0	100	80	2	1	0	0	0	0	0	2	0	1
BXD15/TyJ	683	Saline	2020-01-03	2020-03-10	9.57143	M	L	161	20	2	0	7	19	17	11	16	14	9	22	4	0	14	36	24	20	22	15	11	38	100	0	87.5	94.7	88.9	52.6	71	40.5	64.7	74.5	0	1	2	2	3	18	9	22	6	13
BXD15/TyJ	685	Saline	2020-01-03	2020-03-10	9.57143	M	L	111	20	5	3	8	9	9	7	6	12	9	16	5	6	19	22	24	17	15	28	19	36	100	85.7	82.6	75.9	85.7	85	68.2	82.4	95	83.7	0	1	4	7	4	3	7	6	1	7
BXD15/TyJ	687	Saline	2020-01-03	2020-03-09	9.42857	F	R	31	20	1	3	2	12	27	65	32	21	65	57	2	4	3	15	64	116	46	35	97	88	40	57.1	50	55.6	77.1	66.7	19.2	33.3	53.9	47.3	3	3	3	12	19	58	193	70	83	98
BXD15/TyJ	718	Saline	2020-02-10	2020-06-15	18	M	R	71	21	0	0	0	0	3	1	1	3	13	7	0	0	0	0	3	1	1	3	21	9	NA	0	NA	NA	75	25	50	50	65.6	90	0	1	0	0	1	3	1	3	11	1
BXD15/TyJ	721	Saline	2020-02-10	2020-06-15	18	F	L	71	21	0	0	0	0	1	0	0	0	0	10	0	0	0	0	1	0	0	0	0	30	0	0	NA	NA	100	NA	NA	NA	NA	100	1	1	0	0	0	0	0	0	0	0
BXD15/TyJ	813	Saline	2020-07-14	2020-09-28	10.8571	F	R	152	23	1	6	12	10	12	30	10	8	17	11	1	11	32	19	22	44	14	17	30	20	16.7	55	82.1	73.1	66.7	62	53.8	73.9	66.7	55.6	5	9	7	7	11	27	12	6	15	16
BXD16/TyJ	757	Saline	2020-05-03	2020-08-10	14.1429	M	R	131	22	24	19	6	4	1	4	6	21	5	3	67	48	15	11	1	10	15	40	18	8	64.4	66.7	46.9	47.8	14.3	90.9	45.5	64.5	69.2	47.1	37	24	17	12	6	1	18	22	8	9
BXD16/TyJ	760	Saline	2020-06-08	2020-08-11	9.14286	F	L	111	22	18	15	9	24	40	65	54	65	65	65	27	33	23	40	97	135	113	116	164	148	49.1	50.8	56.1	70.2	67.8	76.3	50.4	61.1	72.6	77.9	28	32	18	17	46	42	111	74	62	42
BXD16/TyJ	788	Saline	2020-07-28	2020-09-29	9	F	R	13	23	5	3	6	18	15	25	50	49	35	18	6	3	6	28	23	49	122	113	87	50	75	21.4	50	53.8	76.7	79	75.8	86.3	74.4	73.5	2	11	6	24	7	13	39	18	30	18
BXD16/TyJ	869	Saline	2020-08-16	2020-12-08	16.2857	M	L	141	26	5	7	12	6	17	13	29	24	16	25	7	9	19	11	37	19	59	84	39	54	35	30	55.9	52.4	78.7	70.4	72.8	91.3	75	83.1	13	21	15	10	10	8	22	8	13	11
BXD16/TyJ	871	Saline	2020-08-16	2020-12-07	16.1429	F	R	23	26	2	2	1	0	2	1	6	6	4	6	2	2	2	0	2	1	12	20	7	9	10.5	8	11.8	0	18.2	10	50	54.1	36.8	39.1	17	23	15	6	9	9	12	17	12	14
BXD16/TyJ	904	Saline	NA	2020-12-29	NA	M	L	11	27	16	8	8	5	7	3	4	7	4	11	41	20	19	10	20	9	5	23	6	29	54.7	62.5	63.3	50	42.6	45	50	67.6	40	72.5	34	12	11	10	27	11	5	11	9	11
BXD18/TyJ	994	Saline	2020-12-09	2021-02-22	10.7143	F	R	91	29	8	5	4	6	9	3	10	9	3	3	8	7	4	8	14	5	13	10	4	3	44.4	50	57.1	72.7	58.3	38.5	61.9	100	57.1	50	10	7	3	3	10	8	8	0	3	3
BXD18/TyJ	998	Saline	2020-12-09	2021-02-23	10.8571	F	R	73	29	7	0	0	6	6	4	9	14	8	8	8	0	0	11	8	5	16	17	10	10	72.7	0	NA	78.6	42.1	41.7	76.2	63	50	38.5	3	1	0	3	11	7	5	10	10	16
BXD18/TyJ	1004	Saline	2020-12-29	2021-03-16	11	M	L	161	30	8	16	7	6	7	14	14	10	8	5	16	33	12	8	12	20	29	14	11	8	100	82.5	63.2	88.9	46.2	69	70.7	70	45.8	57.1	0	7	7	1	14	9	12	6	13	6
BXD18/TyJ	1042	Saline	2021-01-19	2021-04-19	12.8571	M	L	41	31	1	3	5	2	1	2	0	0	0	1	1	6	9	2	1	2	0	0	0	1	100	100	100	100	100	100	NA	NA	NA	100	0	0	0	0	0	0	0	0	0	0
BXD18/TyJ	1044	Saline	2021-01-19	2021-04-19	12.8571	M	R	111	31	1	0	0	5	8	4	4	23	23	21	3	0	0	7	9	4	4	40	34	30	100	0	0	70	64.3	57.1	57.1	76.9	89.5	90.9	0	1	5	3	5	3	3	12	4	3
BXD19/TyJ	807	Saline	2020-07-15	2020-09-28	10.7143	F	L	101	23	12	10	11	13	35	41	5	30	13	16	21	29	17	38	91	86	8	69	30	34	60	72.5	81	82.6	80.5	66.7	88.9	65.1	78.9	73.9	14	11	4	8	22	43	1	37	8	12
BXD19/TyJ	809	Saline	2020-07-15	2020-09-29	10.8571	F	R	122	23	1	1	0	1	0	0	0	0	0	0	1	2	0	1	0	0	0	0	0	0	100	33.3	0	16.7	0	0	NA	0	NA	0	0	4	6	5	1	1	0	2	0	3
BXD19/TyJ	811	Saline	2020-07-15	2020-09-29	10.8571	M	R	101	23	2	1	0	3	2	7	7	4	3	6	2	1	0	5	3	9	9	4	3	8	40	25	0	38.5	37.5	34.6	40.9	25	37.5	61.5	3	3	3	8	5	17	13	12	5	5
BXD19/TyJ	862	Saline	2020-09-20	2020-12-07	11.1429	M	L	13	26	1	1	0	6	4	13	17	9	11	12	1	1	0	8	7	28	40	22	15	20	50	100	0	100	87.5	90.3	87	84.6	83.3	80	1	0	1	0	1	3	6	4	3	5
BXD19/TyJ	864	Saline	2020-09-20	2020-12-07	11.1429	M	L	21	26	0	0	0	9	41	22	25	24	19	17	0	0	0	10	105	42	57	57	36	27	0	NA	0	47.6	68.2	76.4	86.4	79.2	81.8	64.3	3	0	1	11	49	13	9	15	8	15
BXD19/TyJ	865	Saline	2020-09-12	2020-12-08	12.4286	F	R	161	26	10	1	3	1	5	8	10	11	4	11	18	1	3	1	10	12	16	14	6	27	40	20	20	12.5	45.5	28.6	37.2	43.8	37.5	65.9	27	4	12	7	12	30	27	18	10	14
BXD2/TyJ	561	Saline	2019-06-29	2019-10-15	15.4286	F	L	51	16.4	6	2	2	2	0	0	0	2	1	4	13	4	4	3	0	0	0	2	1	6	54.2	57.1	44.4	37.5	0	NA	0	25	50	33.3	11	3	5	5	2	0	1	6	1	12
BXD2/TyJ	578	Saline	2019-09-24	2019-12-09	10.8571	F	R	11	17	19	17	1	5	1	10	6	6	3	3	37	35	1	11	2	11	12	11	4	3	34.3	29.9	2.7	24.4	4.1	18.3	21.8	23.9	13.8	8.3	71	82	36	34	47	49	43	35	25	33
BXD2/TyJ	580	Saline	2019-09-10	2019-12-10	13	M	R	22	17	6	1	0	0	1	1	0	1	0	2	9	1	0	0	1	1	0	1	0	2	39.1	50	NA	NA	25	50	NA	10	0	33.3	14	1	0	0	3	1	0	9	2	4
BXD2/TyJ	662	Saline	2019-10-22	2020-01-20	12.8571	F	L	91	18	11	2	2	0	1	3	5	7	2	7	15	2	2	0	2	4	5	7	4	11	100	100	100	0	66.7	66.7	100	87.5	57.1	68.8	0	0	0	3	1	2	0	1	3	5
BXD2/TyJ	665	Saline	2019-10-22	2020-01-21	13	M	L	151	18	1	0	0	1	1	2	3	1	3	1	2	0	0	1	1	7	6	1	4	2	20	0	NA	100	100	46.7	50	25	50	40	8	1	0	0	0	8	6	3	4	3
BXD21/TyJ	584	Saline	2019-09-06	2019-12-10	13.5714	F	R	91	17	1	0	1	0	0	0	0	0	1	1	1	0	1	0	0	0	0	0	1	1	100	0	50	NA	NA	0	NA	NA	100	100	0	8	1	0	0	1	0	0	0	0
BXD21/TyJ	586	Saline	2019-09-06	2019-12-09	13.4286	M	L	63	17	4	3	7	2	3	1	1	3	3	3	6	11	13	3	3	1	1	5	5	4	75	78.6	92.9	100	75	100	33.3	45.5	100	80	2	3	1	0	1	0	2	6	0	1
BXD21/TyJ	878	Saline	2020-09-22	2020-12-07	10.8571	M	R	53	26	0	3	8	6	7	11	9	7	15	27	0	5	11	9	8	14	10	8	27	44	0	41.7	36.7	60	53.3	77.8	90.9	72.7	65.9	74.6	3	7	19	6	7	4	1	3	14	15
BXD21/TyJ	880	Saline	2020-09-22	2020-12-08	11	M	R	93	26	2	5	4	14	9	7	8	11	7	7	5	7	7	21	13	9	11	16	11	11	23.8	31.8	50	72.4	52	45	45.8	64	50	73.3	16	15	7	8	12	11	13	9	11	4
BXD27/TyJ	1019	Saline	2021-01-12	2021-03-16	9	M	R	91	30	1	1	3	3	0	5	6	21	10	12	1	2	3	3	0	6	8	32	12	20	25	50	75	100	NA	85.7	72.7	78	66.7	66.7	3	2	1	0	0	1	3	9	6	10
BXD27/TyJ	1021	Saline	2021-01-12	2021-03-16	9	M	L	53	30	5	43	44	27	30	31	14	65	65	55	12	130	112	42	69	41	23	145	151	123	60	71.8	74.2	57.5	69	64.1	76.7	79.2	66.5	66.8	8	51	39	31	31	23	7	38	76	61
BXD27/TyJ	1048	Saline	2021-01-24	2021-04-19	12.1429	F	L	11	31	4	2	16	24	49	40	39	41	28	16	12	3	75	48	119	87	68	113	43	23	52.2	50	72.1	71.6	69.6	68.5	66.7	68.1	62.3	63.9	11	3	29	19	52	40	34	53	26	13
BXD27/TyJ	1050	Saline	2021-01-24	2021-04-19	12.1429	M	L	121	31	3	3	1	2	0	1	3	9	5	11	3	7	3	5	0	1	3	43	14	32	50	77.8	100	100	0	100	100	60.6	23.7	42.7	3	2	0	0	1	0	0	28	45	43
BXD27/TyJ	1067	Saline	2021-04-13	2021-07-07	12.1429	F	R	143	32	0	3	4	3	9	50	65	65	65	65	0	3	4	5	25	126	150	146	114	98	0	60	66.7	10.9	48.1	69.6	85.2	74.9	69.9	66.7	2	2	2	41	27	55	26	49	49	49
BXD28/TyJ	589	Saline	2019-08-28	2019-12-10	14.8571	F	R	31	17	0	1	1	0	0	0	0	1	1	0	0	1	2	0	0	0	0	1	1	0	0	33.3	66.7	NA	0	0	0	50	50	NA	5	2	1	0	1	1	1	1	1	0
BXD28/TyJ	591	Saline	2019-08-28	2019-12-09	14.7143	M	L	132	17	3	1	1	1	1	0	1	1	0	3	4	1	1	1	1	0	1	1	0	3	80	100	100	100	50	NA	100	50	NA	100	1	0	0	0	1	0	0	1	0	0
BXD28/TyJ	593	Saline	2019-08-28	2019-12-10	14.8571	M	R	121	17	0	0	1	0	0	19	22	22	17	21	0	0	1	0	0	35	42	49	59	68	NA	0	50	NA	NA	64.8	56.8	72.1	69.4	60.2	0	1	1	0	0	19	32	19	26	45
BXD28/TyJ	873	Saline	2020-09-13	2020-12-08	12.2857	M	R	101	26	3	3	1	1	0	0	1	0	0	0	4	5	1	1	0	0	1	0	0	0	80	100	50	100	NA	NA	50	0	NA	0	1	0	1	0	0	0	1	1	0	1
BXD28/TyJ	875	Saline	2020-09-13	2020-12-07	12.1429	F	L	91	26	2	4	1	1	1	0	0	1	0	2	2	4	1	1	1	0	0	1	0	2	66.7	66.7	100	50	50	0	0	100	0	100	1	2	0	1	1	1	1	0	1	0
BXD28/TyJ	877	Saline	2020-09-13	2020-12-08	12.2857	F	L	93	26	1	0	0	2	1	1	0	0	1	4	2	0	0	3	1	1	0	0	1	6	100	NA	NA	100	100	100	NA	0	100	85.7	0	0	0	0	0	0	0	1	0	1
BXD29/Ty	762	Saline	2020-05-26	2020-08-11	11	F	R	23	22	0	0	0	0	0	42	65	65	65	65	0	0	0	0	0	82	116	135	132	142	NA	0	NA	NA	0	25.7	46.6	20.8	14.4	27.2	0	1	0	0	7	237	133	514	784	380
BXD29/Ty	787	Saline	2020-06-14	2020-09-28	15.1429	M	L	92	23	7	9	13	6	8	8	20	12	15	13	9	15	33	10	10	30	33	19	21	21	75	78.9	86.8	90.9	90.9	85.7	75	76	67.7	87.5	3	4	5	1	1	5	11	6	10	3
BXD29/Ty	980	Saline	2020-12-01	2021-02-22	11.8571	F	L	21	29	8	2	0	3	1	1	4	4	3	3	10	2	0	3	1	1	5	6	3	3	66.7	66.7	NA	50	100	100	100	100	75	100	5	1	0	3	0	0	0	0	1	0
BXD29/Ty	982	Saline	2020-12-01	2021-02-23	12	M	R	51	29	2	1	1	1	0	2	0	2	0	2	3	1	2	1	0	2	0	2	0	2	100	33.3	66.7	100	0	50	0	33.3	NA	66.7	0	2	1	0	1	2	2	4	0	1
BXD31/TyJ	157	Saline	2018-05-22	2018-08-06	10.8571	M	L	12	5	9	8	5	9	8	2	2	2	5	4	12	9	6	12	10	3	4	2	7	5	44.4	64.3	85.7	66.7	58.8	50	100	66.7	100	100	15	5	1	6	7	3	0	1	0	0
BXD31/TyJ	159	Saline	2018-05-22	2018-08-06	10.8571	M	L	102	5	25	14	9	10	6	8	4	2	3	5	80	25	16	16	8	10	4	7	4	10	33.8	43.1	39	57.1	50	47.6	33.3	77.8	36.4	71.4	157	33	25	12	8	11	8	2	7	4
BXD31/TyJ	384	Saline	2018-09-04	2018-12-03	12.8571	F	R	23	10	1	1	6	4	0	1	8	7	1	13	3	1	11	5	0	1	15	8	1	20	37.5	5.9	47.8	38.5	0	12.5	45.5	27.6	33.3	48.8	5	16	12	8	5	7	18	21	2	21
BXD31/TyJ	387	Saline	2018-09-04	2018-12-04	13	M	R	11	10	5	0	1	0	0	3	1	0	0	0	6	0	1	0	0	4	2	0	0	0	20	0	50	0	0	66.7	50	0	0	0	24	8	1	5	3	2	2	2	1	1
BXD31/TyJ	443	Saline	2018-12-11	2019-03-11	12.8571	F	R	61	12	5	4	6	5	7	1	3	11	8	11	54	77	9	9	7	1	6	20	8	20	94.7	95.1	50	90	77.8	33.3	50	87	53.3	90.9	3	4	9	1	2	2	6	3	7	2
BXD31/TyJ	444	Saline	2018-12-11	2019-03-12	13	F	L	41	12	4	3	4	11	14	23	6	8	4	8	6	11	4	19	26	39	7	13	6	25	75	78.6	100	79.2	57.8	70.9	63.6	76.5	66.7	61	2	3	0	5	19	16	4	4	3	16
BXD32/TyJ	183	Saline	2018-06-12	2018-08-28	11	M	L	141	6	16	23	21	11	19	5	6	6	1	4	28	37	46	25	43	9	11	14	1	5	75.7	74	80.7	86.2	79.6	75	47.8	63.6	33.3	55.6	9	13	11	4	11	3	12	8	2	4
BXD32/TyJ	185	Saline	2018-06-12	2018-08-28	11	M	R	73	6	7	12	4	4	2	2	4	3	1	2	7	19	5	8	3	3	7	5	2	4	36.8	76	38.5	61.5	75	75	77.8	62.5	40	44.4	12	6	8	5	1	1	2	3	3	5
BXD32/TyJ	187	Saline	2018-06-12	2018-08-27	10.8571	F	L	62	6	8	5	2	4	2	2	2	1	1	1	11	8	2	4	2	2	3	1	1	2	55	44.4	25	66.7	33.3	50	60	100	100	33.3	9	10	6	2	4	2	2	0	0	4
BXD32/TyJ	189	Saline	2018-06-29	2018-08-27	8.42857	F	R	112	6	2	1	0	2	1	1	0	1	0	0	2	1	0	4	3	1	0	1	0	0	11.8	7.7	0	40	42.9	16.7	0	50	0	NA	15	12	3	6	4	5	6	1	12	0
BXD32/TyJ	406	Saline	2018-11-18	2019-01-29	10.2857	M	L	93	11.1	3	0	2	0	0	0	0	0	0	0	5	0	2	0	0	0	0	0	0	0	41.7	NA	100	NA	NA	NA	0	NA	NA	NA	7	0	0	0	0	0	1	0	0	0
BXD32/TyJ	408	Saline	2018-11-18	2019-01-28	10.1429	F	R	43	11.1	0	5	4	4	0	1	2	1	0	0	0	6	5	5	0	1	2	2	0	0	0	19.4	41.7	50	0	14.3	28.6	100	0	0	9	25	7	5	2	6	5	0	1	3
BXD33/TyJ	789	Saline	2020-06-12	2020-09-29	15.5714	F	R	112	23	5	14	4	11	2	7	15	15	4	9	10	27	6	21	3	10	42	44	10	16	45.5	23.7	33.3	23.9	13	20	35	37.6	35.7	20.8	12	87	12	67	20	40	78	73	18	61
BXD33/TyJ	791	Saline	2020-06-12	2020-09-28	15.4286	F	L	92	23	11	4	2	1	3	2	3	2	12	0	19	5	2	1	4	3	4	3	26	0	70.4	100	66.7	100	50	75	36.4	100	81.3	0	8	0	1	0	4	1	7	0	6	1
BXD33/TyJ	793	Saline	2020-06-12	2020-09-29	15.5714	M	R	61	23	6	2	1	12	23	26	34	27	21	26	8	3	2	16	38	40	48	37	30	40	47.1	8.3	18.2	8.8	17	16.4	9.8	13	11	15.4	9	33	9	166	185	204	440	248	242	220
BXD33/TyJ	968	Saline	2020-12-01	2021-02-22	11.8571	F	L	101	29	15	3	1	1	0	6	31	26	65	40	27	5	1	1	0	7	65	51	173	119	67.5	62.5	50	100	NA	77.8	91.5	89.5	90.6	93.7	13	3	1	0	0	2	6	6	18	8
BXD33/TyJ	970	Saline	2020-12-01	2021-02-23	12	M	R	63	29	4	4	3	8	23	48	20	20	10	9	6	8	4	20	53	96	35	37	18	10	27.3	40	23.5	34.5	43.8	42.3	25.5	29.1	21.7	37	16	12	13	38	68	131	102	90	65	17
BXD34/TyJ	714	Saline	2019-12-02	2020-03-09	14	M	L	31	20	22	0	17	43	65	65	65	65	65	65	36	0	25	213	220	198	195	251	213	181	67.9	0	55.6	80.1	71	79.2	85.5	75.1	67	76.4	17	1	20	53	90	52	33	83	105	56
BXD34/TyJ	716	Saline	2019-12-02	2020-03-09	14	F	R	53	20	2	15	34	50	65	65	65	65	37	53	2	26	72	120	133	98	108	99	49	63	40	52	72	69.4	70.7	66.2	81.8	81.8	81.7	60	3	24	28	53	55	50	24	22	11	42
BXD34/TyJ	722	Saline	2020-02-11	2020-06-15	17.8571	M	L	91	21	4	0	0	0	0	0	0	0	0	0	6	0	0	0	0	0	0	0	0	0	85.7	NA	NA	NA	NA	0	NA	NA	NA	NA	1	0	0	0	0	1	0	0	0	0
BXD34/TyJ	724	Saline	2020-02-11	2020-06-16	18	M	R	141	21	7	1	0	2	2	10	7	7	4	4	8	1	0	3	2	17	15	11	5	6	53.3	20	0	75	50	53.1	50	68.8	55.6	60	7	4	2	1	2	15	15	5	4	4
BXD34/TyJ	726	Saline	2020-02-11	2020-06-15	17.8571	F	L	81	21	1	2	2	39	50	65	65	65	65	65	1	2	2	75	106	162	173	175	136	117	50	50	40	87.2	93.8	82.7	86.9	89.7	95.8	91.4	1	2	3	11	7	34	26	20	6	11
BXD34/TyJ	728	Saline	2020-02-11	2020-06-16	18	F	R	31	21	0	2	1	2	0	1	0	1	0	3	0	2	1	5	0	1	0	1	0	4	0	50	33.3	62.5	NA	50	NA	33.3	NA	50	1	2	2	3	0	1	0	2	0	4
BXD34/TyJ	971	Saline	2020-12-01	2021-02-22	11.8571	F	L	83	29	14	9	7	23	29	65	59	54	65	65	23	15	11	52	56	172	135	106	147	127	60.5	51.7	78.6	58.4	66.7	48.2	38	56.7	58.1	63.8	15	14	3	37	28	185	220	81	106	72
BXD38/TyJ	334	Saline	2018-07-10	2018-10-30	16	F	R	93	9	1	11	5	11	32	48	46	51	57	61	1	19	7	20	56	85	69	95	87	79	50	65.5	53.8	76.9	84.8	85.9	79.3	73.1	74.4	85.9	1	10	6	6	10	14	18	35	30	13
BXD38/TyJ	336	Saline	2018-07-10	2018-10-30	16	F	L	53	9	15	41	23	18	22	33	30	21	2	45	22	58	37	29	35	47	44	37	2	57	51.2	71.6	61.7	70.7	67.3	87	64.7	37	50	65.5	21	23	23	12	17	7	24	63	2	30
BXD38/TyJ	338	Saline	2018-07-10	2018-10-29	15.8571	M	R	83	9	8	30	50	65	65	65	65	65	65	65	12	41	71	104	110	117	100	105	109	146	19.4	31.5	33.8	29.8	33.1	31.7	22.9	20.6	33.6	52.7	50	89	139	245	222	252	337	405	215	131
BXD38/TyJ	340	Saline	2018-07-10	2018-10-29	15.8571	M	L	83	9	14	33	45	56	65	65	65	65	65	65	29	79	90	111	150	139	180	150	167	146	90.6	84.9	81.1	75.5	70.4	63.2	62.7	51.9	61.6	52.7	3	14	21	36	63	81	107	139	104	131
BXD38/TyJ	460	Saline	2018-12-25	2019-03-11	10.8571	F	L	51	12	7	11	43	53	27	61	65	65	65	65	15	25	113	107	59	146	187	152	146	116	83.3	73.5	65.3	70.9	72	75.3	79.2	78.4	76.4	71.2	3	9	60	44	23	48	49	42	45	47
BXD38/TyJ	462	Saline	2018-12-25	2019-03-12	11	M	R	73	12	12	8	11	18	30	30	34	35	27	24	14	10	17	26	47	42	39	48	36	30	53.8	43.5	47.2	40	41.2	37.5	48.1	49.5	48.6	73.2	12	13	19	39	67	70	42	49	38	11
BXD39/TyJ	81	Saline	2018-03-20	2018-05-29	10	F	R	121	3	1	3	0	0	4	3	0	0	0	3	2	3	0	0	6	4	0	0	0	4	40	75	0	NA	66.7	66.7	0	NA	0	80	3	1	1	0	3	2	3	0	1	1
BXD39/TyJ	85	Saline	2018-03-20	2018-05-29	10	M	L	71	3	9	1	0	0	1	0	0	2	0	1	11	1	0	0	2	0	0	2	0	1	57.9	100	NA	0	50	0	NA	50	0	100	8	0	0	4	2	1	0	2	1	0
BXD39/TyJ	465	Saline	2019-01-13	2019-03-12	8.28571	F	L	93	12	4	13	7	16	20	28	16	19	28	20	4	25	12	29	32	51	24	29	40	27	30.8	61	38.7	59.2	56.1	61.4	42.1	26.1	26.8	37	9	16	19	20	25	32	33	82	109	46
BXD39/TyJ	466	Saline	2019-01-13	2019-03-12	8.28571	F	L	133	12	21	14	18	28	27	31	23	25	36	10	36	16	23	35	32	33	28	34	73	11	45	42.1	18.1	30.4	20.8	22.9	46.7	19.8	39.7	61.1	44	22	104	80	122	111	32	138	111	7
BXD39/TyJ	468	Saline	2019-01-13	2019-03-11	8.14286	M	R	113	12	0	0	0	0	0	0	0	0	0	0	0	0	0	0	0	0	0	0	0	0	NA	0	NA	0	NA	NA	NA	NA	NA	NA	0	2	0	1	0	0	0	0	0	0
BXD39/TyJ	892	Saline	2020-09-22	2020-12-07	10.8571	M	R	91	26	1	3	4	1	6	4	5	25	38	39	2	3	6	1	9	5	6	49	59	69	33.3	50	40	14.3	47.4	27.8	60	70	76.6	82.1	4	3	9	6	10	13	4	21	18	15
BXD40/TyJ	248	Saline	2018-07-03	2018-09-24	11.8571	M	R	151	7	5	6	0	3	2	1	0	2	1	1	9	15	0	5	2	1	0	3	1	2	34.6	68.2	0	45.5	40	25	0	75	25	40	17	7	2	6	3	3	2	1	3	3
BXD40/TyJ	250	Saline	2018-07-03	2018-09-25	12	M	L	83	7	33	40	24	46	22	46	31	14	9	30	81	96	47	94	36	64	46	24	17	40	66.4	68.6	81	79.7	81.8	82.1	78	66.7	77.3	78.4	41	44	11	24	8	14	13	12	5	11
BXD40/TyJ	252	Saline	2018-07-03	2018-09-25	12	F	R	13	7	0	0	0	0	3	1	6	3	0	4	0	0	0	0	5	1	11	7	0	6	NA	NA	NA	NA	71.4	33.3	55	53.8	0	46.2	0	0	0	0	2	2	9	6	1	7
BXD40/TyJ	254	Saline	2018-07-03	2018-09-24	11.8571	F	L	43	7	2	3	0	3	1	7	32	18	11	5	3	6	0	6	2	19	56	51	26	5	75	85.7	NA	40	50	65.5	88.9	94.4	78.8	100	1	1	0	9	2	10	7	3	7	0
BXD40/TyJ	420	Saline	2018-12-25	2019-02-19	8	M	L	53	11.2	7	2	4	4	1	8	2	4	3	5	10	2	4	12	1	14	5	6	4	5	83.3	66.7	57.1	57.1	16.7	82.4	50	75	80	45.5	2	1	3	9	5	3	5	2	1	6
BXD40/TyJ	509	Saline	2019-03-24	2019-05-28	9.28571	F	R	103	14	1	1	7	11	8	3	11	8	5	1	1	1	11	17	8	5	14	14	5	1	33.3	50	45.8	41.5	57.1	100	100	82.4	71.4	100	2	1	13	24	6	0	0	3	2	0
BXD42/TyJ	262	Saline	2018-07-30	2018-10-08	10	M	R	31	8	7	4	12	18	10	23	19	9	8	8	7	12	23	30	11	27	24	12	12	10	25.9	41.4	25	24.8	16.4	27.6	32.9	29.3	27.3	37	20	17	69	91	56	71	49	29	32	17
BXD42/TyJ	264	Saline	2018-07-30	2018-10-09	10.1429	M	L	43	8	3	8	8	12	7	4	4	3	5	26	3	14	14	16	7	6	4	3	9	55	100	77.8	77.8	51.6	63.6	54.5	44.4	50	90	68.8	0	4	4	15	4	5	5	3	1	25
BXD42/TyJ	266	Saline	2018-07-30	2018-10-08	10	F	R	111	8	6	20	17	14	37	52	31	12	26	15	12	37	29	21	65	105	58	17	36	21	20.3	47.4	33	38.9	27.3	21.7	13.7	11.9	10.9	11.2	47	41	59	33	173	378	365	126	295	167
BXD42/TyJ	268	Saline	2018-07-30	2018-10-09	10.1429	F	L	13	8	9	53	53	65	65	65	65	65	65	65	15	94	94	111	148	135	143	156	138	130	75	75.2	75.2	70.7	86.5	88.2	88.3	92.3	82.6	86.7	5	31	31	46	23	18	19	13	29	20
BXD42/TyJ	410	Saline	2018-11-12	2019-01-29	11.1429	M	L	63	11.1	17	5	3	2	2	2	2	3	3	2	44	9	5	2	2	3	3	3	5	2	81.5	81.8	83.3	33.3	66.7	75	50	60	62.5	100	10	2	1	4	1	1	3	2	3	0
BXD42/TyJ	414	Saline	2018-12-25	2019-02-19	8	F	R	73	11.2	18	21	19	31	19	26	11	24	21	7	26	35	32	61	29	47	17	56	49	21	37.1	39.8	34.8	31.9	25.4	33.1	28.3	37.8	36.8	80.8	44	53	60	130	85	95	43	92	84	5
BXD43/RwwJ	921	Saline	2020-11-10	2021-02-03	12.1429	M	R	101	28	2	20	65	65	65	65	65	65	65	65	2	33	144	169	224	193	207	170	206	150	9.1	49.3	57.4	65	72.3	69.7	51	49.7	60.2	44.2	20	34	107	91	86	84	199	172	136	189
BXD43/RwwJ	923	Saline	2020-11-10	2021-02-04	12.2857	M	L	71	28	7	3	1	12	32	33	28	33	23	26	9	4	1	16	68	53	43	50	41	53	81.8	36.4	14.3	66.7	90.7	91.4	79.6	78.1	85.4	85.5	2	7	6	8	7	5	11	14	7	9
BXD43/RwwJ	925	Saline	2020-11-10	2021-02-03	12.1429	M	R	141	28	11	16	10	22	11	40	41	53	19	15	15	22	13	38	20	158	94	162	42	37	28.8	24.4	28.9	23.6	5.1	16.1	5.6	5.2	0.9	0.5	37	68	32	123	373	822	1577	2950	4894	7213
BXD43/RwwJ	926	Saline	2020-11-10	2021-02-04	12.2857	F	L	103	28	21	35	65	65	65	65	65	66	66	65	35	123	215	321	526	595	633	696	740	900	54.7	77.8	88.8	91.2	96.3	98.7	87.7	87.9	85.6	98.1	29	35	27	31	20	8	89	96	124	17
BXD43/RwwJ	928	Saline	2020-11-10	2021-02-03	12.1429	F	R	131	28	19	43	54	65	58	65	65	65	65	65	24	72	87	121	93	121	165	132	150	120	33.3	33.6	41	46.7	35.2	26.7	42.6	46.3	47.9	41.2	48	142	125	138	171	332	222	153	163	171
BXD43/RwwJ	930	Saline	2020-11-10	2021-02-04	12.2857	F	L	23	28	53	65	65	65	65	65	65	65	65	65	134	213	303	236	226	182	191	183	212	214	82.2	87.3	90.7	89.1	85.9	92.4	93.6	86.3	86.2	89.9	29	31	31	29	37	15	13	29	34	24
BXD48a/RwwJ	352	Saline	2018-10-02	2018-12-04	9	F	R	113	10	2	1	10	6	8	9	1	14	18	18	2	1	14	10	11	11	1	20	28	28	20	16.7	36.8	30.3	37.9	33.3	14.3	40	54.9	60.9	8	5	24	23	18	22	6	30	23	18
BXD48a/RwwJ	354	Saline	2018-10-02	2018-12-03	8.85714	F	L	161	10	8	24	45	25	25	33	24	18	36	21	12	62	83	42	34	54	35	27	64	35	52.2	82.7	76.1	82.4	73.9	69.2	64.8	77.1	75.3	81.4	11	13	26	9	12	24	19	8	21	8
BXD48a/RwwJ	356	Saline	2018-10-02	2018-12-04	9	M	L	73	10	26	14	12	13	38	61	65	1	60	32	47	20	16	15	80	90	109	1	79	54	67.1	31.3	53.3	45.5	44.9	55.6	75.2	100	62.2	56.3	23	44	14	18	98	72	36	0	48	42
BXD48a/RwwJ	358	Saline	2018-10-02	2018-12-03	8.85714	M	R	81	10	37	64	56	53	21	20	32	23	46	40	76	141	116	88	28	42	65	56	73	60	39.2	45.8	85.9	34.9	21.5	22.7	28.6	20.7	26.9	19.6	118	167	19	164	102	143	162	214	198	246
BXD48a/RwwJ	445	Saline	2019-01-08	2019-03-12	9	F	R	13	12	7	1	0	9	1	7	3	9	6	4	7	1	0	10	1	11	3	12	7	5	46.7	20	0	55.6	10	61.1	37.5	66.7	53.8	62.5	8	4	1	8	9	7	5	6	6	3
BXD48a/RwwJ	447	Saline	2019-01-08	2019-03-11	8.85714	M	L	91	12	13	6	19	9	6	17	35	18	22	13	24	9	34	16	12	30	73	31	39	22	72.7	47.4	45.3	47.1	22.2	41.1	63.5	70.5	73.6	57.9	9	10	41	18	42	43	42	13	14	16
BXD49/RwwJ	933	Saline	2020-11-17	2021-02-03	11.1429	M	L	91	28	4	3	2	2	4	1	1	0	1	2	7	3	3	3	6	1	1	0	1	2	63.6	75	100	75	66.7	100	100	0	100	66.7	4	1	0	1	3	0	0	2	0	1
BXD49/RwwJ	941	Saline	2020-11-17	2021-02-03	11.1429	F	L	23	28	33	38	24	41	27	18	35	8	6	8	62	60	46	71	51	30	62	14	7	11	89.9	72.3	64.8	85.5	86.4	88.2	84.9	77.8	77.8	84.6	7	23	25	12	8	4	11	4	2	2
BXD49/RwwJ	943	Saline	2020-11-17	2021-02-04	11.2857	F	R	73	28	4	2	0	0	0	1	3	0	1	4	4	2	0	0	0	1	3	0	1	7	36.4	40	NA	0	0	33.3	100	0	100	87.5	7	3	0	1	1	2	0	2	0	1
BXD50/RwwJ	678	Saline	2019-12-10	2020-03-10	13	M	L	81	20	1	0	1	2	27	17	31	18	15	14	1	0	1	2	77	28	53	23	23	30	50	NA	100	66.7	89.5	52.8	53	71.9	67.6	41.7	1	0	0	1	9	25	47	9	11	42
BXD50/RwwJ	680	Saline	2019-12-10	2020-03-10	13	F	R	23	20	1	4	5	32	31	18	17	4	28	32	1	7	7	58	38	27	19	4	35	42	7.7	18.9	33.3	79.5	52.1	32.5	24.7	4.6	26.9	26.4	12	30	14	15	35	56	58	83	95	117
BXD50/RwwJ	682	Saline	2019-12-10	2020-03-10	13	F	R	41	20	2	27	14	12	7	49	65	61	56	65	3	54	18	18	8	103	113	102	85	111	11.5	65.1	40	42.9	53.3	60.2	42.3	42.1	48	57.8	23	29	27	24	7	68	154	140	92	81
BXD50/RwwJ	764	Saline	2020-05-26	2020-08-10	10.8571	M	R	81	22	0	1	11	34	40	59	58	65	65	58	0	2	20	55	57	96	77	102	92	84	0	50	45.5	67.9	91.9	94.1	86.5	87.2	88.5	88.4	5	2	24	26	5	6	12	15	12	11
BXD50/RwwJ	766	Saline	2020-05-19	2020-08-11	12	M	L	121	22	0	2	3	9	8	3	3	3	3	2	0	7	3	14	9	4	4	3	3	4	0	63.6	37.5	46.7	47.4	26.7	44.4	75	37.5	66.7	1	4	5	16	10	11	5	1	5	2
BXD50/RwwJ	767	Saline	2020-05-19	2020-08-10	11.8571	F	R	41	22	0	1	0	1	1	10	12	12	5	3	0	1	0	1	1	11	16	18	6	3	0	33.3	0	33.3	20	52.4	76.2	81.8	85.7	75	10	2	1	2	4	10	5	4	1	1
BXD51/RwwJ	945	Saline	2020-11-17	2021-02-04	11.2857	M	L	61	28	61	36	22	27	65	65	56	49	65	56	124	59	30	50	119	120	91	112	119	113	87.9	73.8	71.4	87.7	91.5	83.3	77.1	79.4	77.3	77.4	17	21	12	7	11	24	27	29	35	33
BXD51/RwwJ	947	Saline	2020-11-17	2021-02-04	11.2857	M	R	141	28	4	15	16	25	34	43	56	28	57	34	5	22	27	38	48	80	91	41	94	52	22.7	37.9	28.7	24.8	33.8	34.2	31.9	24.3	26.7	23.1	17	36	67	115	94	154	194	128	258	173
BXD51/RwwJ	949	Saline	2020-11-17	2021-02-03	11.1429	M	L	93	28	19	13	9	12	12	7	7	8	10	15	34	20	15	16	16	10	10	11	20	22	77.3	74.1	53.6	61.5	69.6	62.5	71.4	52.4	66.7	73.3	10	7	13	10	7	6	4	10	10	8
BXD51/RwwJ	951	Saline	2020-11-17	2021-02-04	11.2857	F	R	71	28	39	10	24	41	53	64	43	39	42	45	69	18	39	89	75	90	85	77	66	89	59	51.4	72.2	71.8	55.6	54.2	59	62.1	62.3	63.6	48	17	15	35	60	76	59	47	40	51
BXD51/RwwJ	953	Saline	2020-11-17	2021-02-04	11.2857	F	L	101	28	51	63	65	65	65	65	65	65	65	65	81	95	117	128	130	140	171	151	138	113	74.3	70.4	74.5	76.2	86.1	84.8	86.4	68	75.8	73.9	28	40	40	40	21	25	27	71	44	40
BXD55/RwwJ	562	Saline	2019-08-06	2019-10-15	10	M	R	31	16.4	27	65	60	54	65	65	61	65	65	65	45	100	121	115	98	114	87	95	107	106	23.8	43.5	26.8	28.9	22.2	29	21.8	18.4	18.5	31.7	144	130	330	283	344	279	312	422	470	228
BXD55/RwwJ	564	Saline	2019-08-06	2019-10-15	10	M	R	33	16.4	13	65	27	38	44	41	39	46	50	52	15	157	28	56	48	50	60	59	58	69	35.7	74.8	49.1	52.3	70.6	71.4	57.7	63.4	92.1	90.8	27	53	29	51	20	20	44	34	5	7
BXD55/RwwJ	566	Saline	2019-08-06	2019-10-15	10	F	L	41	16.4	11	14	13	21	26	58	65	65	65	66	19	24	19	39	49	98	120	145	160	139	86.4	77.4	67.9	69.6	69	74.8	77.9	83.8	90.4	86.3	3	7	9	17	22	33	34	28	17	22
BXD55/RwwJ	906	Saline	2020-10-08	2020-12-29	11.7143	M	L	63	27	48	57	57	57	65	65	65	65	65	66	104	159	107	93	170	186	153	160	162	190	77	81.1	81.7	75	89.5	93	90	89.9	88	81.5	31	37	24	31	20	14	17	18	22	43
BXD55/RwwJ	907	Saline	2020-10-08	2020-12-29	11.7143	F	L	81	27	9	27	30	14	30	38	65	65	65	65	14	50	41	19	49	63	144	126	135	140	93.3	86.2	87.2	79.2	87.5	80.8	88.9	88.7	91.8	89.2	1	8	6	5	7	15	18	16	12	17
BXD55/RwwJ	909	Saline	2020-10-08	2020-12-29	11.7143	F	R	13	27	10	13	19	24	65	61	63	64	65	65	17	31	26	33	84	73	85	83	88	103	42.5	57.4	55.3	62.3	60	67.6	77.3	71.6	77.2	82.4	23	23	21	20	56	35	25	33	26	22
BXD56/RwwJ	594	Saline	2019-09-11	2019-12-09	12.7143	F	L	42	17	0	1	1	2	0	0	0	0	0	0	0	2	2	2	0	0	0	0	0	0	0	40	50	50	NA	NA	NA	NA	0	NA	1	3	2	2	0	0	0	0	1	0
BXD56/RwwJ	596	Saline	2019-09-11	2019-12-10	12.8571	F	R	131	17	2	0	2	1	1	0	0	0	1	1	3	0	3	1	1	0	0	0	2	1	75	NA	50	50	100	NA	0	0	66.7	100	1	0	3	1	0	0	1	1	1	0
BXD56/RwwJ	598	Saline	2019-09-11	2019-12-10	12.8571	M	L	121	17	3	2	5	2	8	4	3	3	15	4	3	2	7	2	23	6	4	5	26	6	100	40	87.5	100	85.2	54.5	100	83.3	70.3	75	0	3	1	0	4	5	0	1	11	2
BXD56/RwwJ	1037	Saline	2021-01-19	2021-04-19	12.8571	F	L	83	31	2	0	2	4	4	6	6	19	11	7	2	0	4	7	7	9	14	50	19	12	100	0	80	87.5	63.6	81.8	77.8	75.8	67.9	92.3	0	1	1	1	4	2	4	16	9	1
BXD56/RwwJ	1040	Saline	2021-01-19	2021-04-19	12.8571	M	R	101	31	1	0	0	0	0	0	0	0	0	0	1	0	0	0	0	0	0	0	0	0	50	NA	NA	0	NA	0	NA	NA	0	NA	1	0	0	1	0	2	0	0	1	0
BXD6/TyJ	986	Saline	2020-11-24	2021-02-23	13	F	R	51	29	6	2	2	4	9	9	23	41	40	65	6	4	2	5	12	12	34	75	81	175	22.2	36.4	12.5	9.8	21.1	10.3	20.2	17.6	19.9	36.1	21	7	14	46	45	104	134	350	326	310
BXD6/TyJ	989	Saline	2020-11-24	2021-02-22	12.8571	M	L	21	29	39	13	8	12	9	15	11	14	16	14	80	27	18	22	19	29	19	35	34	23	74.1	79.4	90	95.7	95	87.9	79.2	87.5	85	88.5	28	7	2	1	1	4	5	5	6	3
BXD6/TyJ	993	Saline	2020-11-24	2021-02-23	13	M	R	111	29	12	4	2	14	21	38	65	37	65	65	12	4	2	19	32	62	130	71	121	102	34.3	40	28.6	70.4	76.2	92.5	87.8	97.3	87.7	88.7	23	6	5	8	10	5	18	2	17	13
BXD60/RwwJ	535	Saline	2019-07-05	2019-09-16	10.4286	M	L	101	16.2	10	19	14	11	17	26	39	9	9	52	11	29	18	13	23	43	64	16	12	109	30.6	93.5	78.3	72.2	71.9	58.9	64	76.2	54.5	86.5	25	2	5	5	9	30	36	5	10	17
BXD60/RwwJ	537	Saline	2019-07-05	2019-09-16	10.4286	F	R	81	16.2	0	2	13	20	5	10	17	4	13	3	0	2	16	26	6	18	20	6	16	3	0	22.2	61.5	72.2	66.7	94.7	66.7	66.7	84.2	75	6	7	10	10	3	1	10	3	3	1
BXD60/RwwJ	539	Saline	2019-07-05	2019-09-16	10.4286	F	R	151	16.2	0	0	2	0	4	4	17	16	4	2	0	0	2	0	5	4	22	21	5	3	0	0	40	0	31.3	66.7	52.4	67.7	50	42.9	8	2	3	2	11	2	20	10	5	4
BXD60/RwwJ	769	Saline	2020-05-19	2020-08-10	11.8571	M	R	11	22	4	0	2	1	3	1	0	4	1	2	7	0	2	2	3	1	0	7	1	2	77.8	0	33.3	28.6	33.3	50	NA	100	100	66.7	2	5	4	5	6	1	0	0	0	1
BXD60/RwwJ	770	Saline	2020-05-26	2020-08-11	11	M	L	63	22	10	6	4	3	3	2	6	5	5	5	16	13	5	3	4	4	6	6	9	7	94.1	72.2	71.4	75	80	100	66.7	75	90	87.5	1	5	2	1	1	0	3	2	1	1
BXD60/RwwJ	771	Saline	2020-05-26	2020-08-10	10.8571	F	L	121	22	1	5	9	5	10	10	3	9	9	16	1	11	11	6	15	15	6	12	10	22	100	100	78.6	50	65.2	62.5	85.7	80	58.8	57.9	0	0	3	6	8	9	1	3	7	16
BXD60/RwwJ	1001	Saline	2020-12-15	2021-03-16	13	M	R	53	30	31	50	65	65	40	43	65	65	65	36	65	95	107	95	61	63	88	101	100	59	58.6	74.2	74.8	70.9	67	66.3	66.2	77.7	70.4	72.8	46	33	36	39	30	32	45	29	42	22
BXD61/RwwJ	641	Saline	2019-11-05	2020-01-20	10.8571	F	R	151	18	10	2	1	3	8	7	7	11	18	11	13	2	1	3	11	9	10	12	23	12	41.9	25	100	37.5	35.5	30	43.5	57.1	76.7	85.7	18	6	0	5	20	21	13	9	7	2
BXD61/RwwJ	643	Saline	2019-10-22	2020-01-21	13	M	L	31	18	21	14	13	11	6	19	15	9	15	2	33	25	29	13	9	38	41	17	28	3	60	39.1	63	50	69.2	73.1	67.2	68	70	50	22	39	17	13	4	14	20	8	12	3
BXD61/RwwJ	645	Saline	2019-10-22	2020-01-20	12.8571	M	R	101	18	8	8	9	12	23	17	11	21	43	42	11	12	21	18	37	32	18	42	107	145	40.7	48	36.2	36.7	59.7	69.6	48.6	56.8	62.6	29.6	16	13	37	31	25	14	19	32	64	345
BXD61/RwwJ	730	Saline	2020-02-18	2020-06-16	17	M	L	161	21	40	46	29	37	38	24	34	24	27	65	64	70	54	64	77	55	102	57	62	191	77.1	75.3	74	82.1	77.8	55	79.1	60	64.6	77.6	19	23	19	14	22	45	27	38	34	55
BXD61/RwwJ	732	Saline	2020-02-18	2020-06-15	16.8571	F	L	81	21	1	0	0	0	0	0	0	0	3	0	1	0	0	0	0	0	0	0	3	0	50	NA	NA	NA	NA	NA	NA	NA	60	0	1	0	0	0	0	0	0	0	2	5
BXD61/RwwJ	734	Saline	2020-02-18	2020-06-16	17	F	R	141	21	0	1	0	0	0	0	1	0	1	1	0	1	0	0	0	0	2	0	1	1	NA	100	NA	0	0	NA	66.7	NA	50	25	0	0	0	1	1	0	1	0	1	3
BXD62/RwwJ	322	Saline	2018-09-01	2018-10-29	8.28571	F	R	63	9	8	6	2	3	4	3	1	1	2	32	16	7	3	6	4	3	1	1	2	60	44.4	36.8	60	54.5	40	33.3	33.3	33.3	22.2	33.7	20	12	2	5	6	6	2	2	7	118
BXD62/RwwJ	324	Saline	2018-09-01	2018-10-30	8.42857	F	L	103	9	3	1	0	1	3	1	1	1	4	2	4	1	0	1	5	1	1	1	6	2	80	50	0	100	71.4	50	100	100	66.7	66.7	1	1	1	0	2	1	0	0	3	1
BXD62/RwwJ	326	Saline	2018-09-01	2018-10-30	8.42857	M	R	73	9	16	7	5	13	9	4	4	7	0	3	19	8	5	13	14	4	5	9	0	6	65.5	80	55.6	54.2	63.6	25	26.3	50	NA	40	10	2	4	11	8	12	14	9	0	9
BXD62/RwwJ	513	Saline	2019-04-02	2019-05-28	8	F	L	21	14	2	0	0	1	3	0	1	0	1	7	2	0	0	2	3	0	1	0	1	9	25	NA	0	66.7	75	NA	100	0	50	75	6	0	1	1	1	0	0	1	1	3
BXD62/RwwJ	515	Saline	2019-04-02	2019-05-28	8	M	L	41	14	2	1	0	1	10	2	15	12	15	14	2	1	0	1	13	3	16	15	21	19	66.7	100	0	100	50	37.5	53.3	71.4	87.5	79.2	1	0	2	0	13	5	14	6	3	5
BXD62/RwwJ	517	Saline	2019-04-02	2019-05-27	7.85714	M	R	33	14	1	0	12	18	16	16	9	16	24	37	1	0	17	28	21	26	11	21	43	72	50	0	51.5	77.8	63.6	63.4	50	67.7	71.7	81.8	1	4	16	8	12	15	11	10	17	16
BXD63/RwwJ	695	Saline	2019-12-24	2020-03-09	10.8571	M	L	61	20	6	65	65	65	65	65	65	65	65	63	10	116	136	139	142	150	126	103	121	104	100	93.5	90.7	87.4	97.3	87.2	88.1	90.4	90.3	87.4	0	8	14	20	4	22	17	11	13	15
BXD63/RwwJ	697	Saline	2019-12-24	2020-03-10	11	M	L	131	20	6	8	11	31	33	63	65	42	19	13	13	12	20	62	69	148	114	65	29	22	65	63.2	83.3	70.5	74.2	77.9	64.4	62.5	67.4	64.7	7	7	4	26	24	42	63	39	14	12
BXD63/RwwJ	699	Saline	2019-12-24	2020-03-09	10.8571	F	R	43	20	0	0	0	1	4	2	3	3	4	24	0	0	0	2	4	3	6	6	5	41	NA	0	0	40	30.8	42.9	50	66.7	50	39	0	2	4	3	9	4	6	3	5	64
BXD63/RwwJ	846	Saline	2020-08-11	2020-10-27	11	M	R	23	25	6	2	3	7	7	8	9	21	8	5	8	2	4	9	9	9	17	35	13	5	44.4	22.2	13.8	22.5	17.6	26.5	27	35	23.2	29.4	10	7	25	31	42	25	46	65	43	12
BXD63/RwwJ	847	Saline	2020-08-11	2020-10-26	10.8571	F	R	21	25	21	21	61	44	32	40	41	38	38	49	30	34	98	189	56	61	75	95	70	152	35.3	50.7	7.6	5.7	0.9	1.3	1.5	2.5	6.4	3	55	33	1190	3151	6096	4535	4804	3687	1020	4910
BXD63/RwwJ	849	Saline	2020-08-11	2020-10-27	11	F	L	53	25	1	3	5	3	3	0	1	1	0	1	1	6	10	5	6	0	2	1	0	1	50	54.5	71.4	83.3	100	NA	100	100	0	50	1	5	4	1	0	0	0	0	1	1
BXD65/RwwJ	120	Saline	2018-03-21	2018-07-17	16.8571	M	L	21	4.2	0	0	0	0	3	1	0	0	0	0	0	0	0	0	4	2	0	0	0	0	0	NA	NA	NA	19	100	NA	0	0	0	2	0	0	0	17	0	0	1	2	1
BXD65/RwwJ	122	Saline	2018-03-21	2018-07-17	16.8571	M	R	41	4.2	11	1	1	0	0	1	0	1	2	3	16	1	1	0	0	1	0	2	2	6	76.2	25	50	0	NA	20	0	25	25	66.7	5	3	1	2	0	4	3	6	6	3
BXD65/RwwJ	471	Saline	2019-02-12	2019-04-23	10	F	L	113	13	4	4	1	8	6	5	11	1	10	4	6	4	1	14	11	8	20	1	10	4	100	100	100	58.3	100	80	100	25	47.6	50	0	0	0	10	0	2	0	3	11	4
BXD65/RwwJ	473	Saline	2019-02-12	2019-04-23	10	F	R	93	13	0	9	25	13	19	16	11	17	13	7	0	16	44	16	44	43	15	26	23	9	0	31.4	73.3	57.1	71	79.6	40.5	57.8	45.1	50	12	35	16	12	18	11	22	19	28	9
BXD65/RwwJ	475	Saline	2019-02-12	2019-04-22	9.85714	F	L	43	13	3	2	4	1	1	1	3	0	1	0	4	2	5	1	1	1	7	0	1	0	100	100	100	100	100	100	87.5	NA	100	NA	0	0	0	0	0	0	1	0	0	0
BXD65/RwwJ	477	Saline	2019-02-12	2019-04-22	9.85714	M	R	133	13	3	1	1	0	0	1	3	1	4	5	3	2	3	0	0	2	4	1	4	5	60	50	60	NA	0	28.6	80	50	80	83.3	2	2	2	0	3	5	1	1	1	1
BXD68/RwwJ	541	Saline	2019-07-28	2019-09-30	9.14286	M	L	83	16.3	9	52	9	3	3	2	1	1	2	1	15	137	16	9	8	4	3	1	3	1	68.2	84	94.1	100	61.5	80	75	50	75	100	7	26	1	0	5	1	1	1	1	0
BXD68/RwwJ	543	Saline	2019-07-28	2019-09-30	9.14286	F	R	63	16.3	0	0	0	28	24	19	5	9	35	65	0	0	0	102	57	34	11	25	92	256	NA	0	0	50.7	64.8	73.9	78.6	53.2	63	63.2	0	1	13	99	31	12	3	22	54	149
BXD68/RwwJ	545	Saline	2019-07-28	2019-09-30	9.14286	F	R	53	16.3	3	0	14	39	51	22	12	19	51	47	3	0	35	88	129	28	33	44	119	80	33.3	NA	66	70.4	75.4	68.3	68.8	53.7	55.6	53.7	6	0	18	37	42	13	15	38	95	69
BXD68/RwwJ	657	Saline	2019-11-12	2020-01-20	9.85714	F	L	71	18	0	0	0	0	0	0	0	0	0	0	0	0	0	0	0	0	0	0	0	0	NA	NA	NA	NA	NA	NA	0	NA	NA	0	0	0	0	0	0	0	1	0	0	1
BXD68/RwwJ	660	Saline	2019-11-12	2020-01-21	10	M	R	72	18	1	0	0	1	4	7	3	6	5	5	1	0	0	1	4	20	8	11	6	7	16.7	0	0	33.3	40	62.5	66.7	47.8	66.7	43.8	5	7	1	2	6	12	4	12	3	9
BXD68/RwwJ	910	Saline	2020-09-15	2020-12-29	15	M	L	21	27	0	0	0	1	0	0	22	14	7	0	0	0	0	1	0	0	66	32	16	0	0	0	0	100	NA	NA	81.5	78	88.9	NA	1	1	1	0	0	0	15	9	2	0
BXD69/RwwJ	607	Saline	2019-09-17	2019-12-09	11.8571	F	L	151	17	7	40	32	16	23	52	65	65	65	65	9	69	52	31	43	159	291	270	179	176	34.6	64.5	76.5	67.4	87.8	91.4	92.7	94.7	92.7	88.4	17	38	16	15	6	15	23	15	14	23
BXD69/RwwJ	611	Saline	2019-09-17	2019-12-10	12	M	L	22	17	14	19	18	18	10	23	9	6	16	14	17	26	24	24	12	31	11	7	20	21	63	72.2	80	72.7	80	77.5	78.6	77.8	80	70	10	10	6	9	3	9	3	2	5	9
BXD69/RwwJ	917	Saline	2020-10-06	2020-12-29	12	F	R	111	27	6	12	5	14	31	36	46	35	43	65	8	16	8	17	54	64	74	50	68	131	16.7	25	44.4	44.7	66.7	64	69.2	55.6	60.2	68.2	40	48	10	21	27	36	33	40	45	61
BXD69/RwwJ	919	Saline	2020-10-06	2020-12-29	12	F	L	91	27	25	11	27	25	37	57	55	33	54	65	48	18	58	46	79	108	93	55	103	124	61.5	58.1	70.7	93.9	85.9	87.1	85.3	93.2	89.6	72.9	30	13	24	3	13	16	16	4	12	46
BXD70/RwwJ	701	Saline	2020-01-07	2020-03-09	8.85714	M	L	61	20	0	0	8	13	65	65	65	65	65	65	0	0	20	56	394	210	205	181	230	164	NA	0	90.9	82.4	87.8	86.1	79.8	84.6	88.5	88.2	0	1	2	12	55	34	52	33	30	22
BXD70/RwwJ	703	Saline	2020-01-07	2020-03-10	9	F	R	81	20	4	0	2	1	1	1	0	0	1	0	4	0	2	1	1	1	0	0	1	0	57.1	NA	66.7	100	100	50	0	NA	100	NA	3	0	1	0	0	1	1	0	0	0
BXD70/RwwJ	705	Saline	2020-01-07	2020-03-10	9	F	R	23	20	1	1	0	4	4	15	9	8	5	15	1	2	0	5	7	20	14	12	7	19	8.3	5.1	0	12.2	18.9	32.3	20.6	13.8	10.8	27.5	11	37	19	36	30	42	54	75	58	50
BXD70/RwwJ	773	Saline	2020-05-26	2020-08-10	10.8571	M	R	61	22	0	0	6	2	6	0	3	1	0	0	0	0	6	3	3817	0	3	1	0	0	0	NA	100	75	100	NA	60	100	NA	NA	10	0	0	1	0	0	2	0	0	0
BXD70/RwwJ	775	Saline	2020-05-26	2020-08-10	10.8571	M	L	53	22	1	3	10	11	7	6	9	19	9	14	1	5	15	20	10	8	11	27	12	25	16.7	83.3	57.7	64.5	47.6	88.9	57.9	90	80	83.3	5	1	11	11	11	1	8	3	3	5
BXD70/RwwJ	777	Saline	2020-05-10	2020-08-11	13.2857	F	L	111	22	1	0	1	2	1	0	1	3	5	6	1	0	3	2	2	0	2	4	9	8	50	NA	60	100	50	0	50	50	56.3	88.9	1	0	2	0	2	2	2	4	7	1
BXD71/RwwJ	612	Saline	2019-09-24	2019-12-10	11	F	R	92	17	16	3	13	65	11	7	15	22	17	2	22	4	14	93	13	8	20	32	23	2	15.4	22.2	48.3	37.8	39.4	32	36.4	23	40.4	40	121	14	15	153	20	17	35	107	34	3
BXD71/RwwJ	614	Saline	2019-09-24	2019-12-10	11	F	L	131	17	3	1	3	4	1	0	1	9	8	1	4	1	3	4	2	0	1	10	10	1	80	25	60	66.7	100	NA	50	62.5	90.9	100	1	3	2	2	0	0	1	6	1	0
BXD71/RwwJ	616	Saline	2019-09-24	2019-12-09	10.8571	M	R	151	17	1	26	65	65	65	65	65	65	66	65	1	39	106	109	127	120	126	115	96	98	50	75	62.4	60.2	57.7	46	52.5	58.4	47.1	51.3	1	13	64	72	93	141	114	82	108	93
BXD71/RwwJ	1054	Saline	2021-03-23	2021-07-06	15	M	L	53	32	2	0	2	0	0	2	1	0	46	64	2	0	2	0	0	2	1	0	63	86	100	NA	100	NA	0	50	100	NA	87.5	81.9	0	0	0	0	2	2	0	0	9	19
BXD71/RwwJ	1056	Saline	2021-03-23	2021-07-06	15	F	L	51	32	7	8	7	0	4	2	2	2	3	3	8	9	8	0	6	3	2	2	4	3	61.5	90	88.9	0	100	100	40	66.7	100	75	5	1	1	4	0	0	3	1	0	1
BXD73a/RwwJ	619	Saline	2019-09-17	2019-12-09	11.8571	F	L	42	17	6	3	4	15	22	7	5	12	13	25	8	3	4	21	32	12	8	17	19	44	80	75	40	77.8	82.1	80	66.7	85	70.4	80	2	1	6	6	7	3	4	3	8	11
BXD73a/RwwJ	621	Saline	2019-09-17	2019-12-10	12	M	R	102	17	4	2	0	1	3	7	9	4	6	7	4	3	0	1	7	10	15	6	10	11	30.8	42.9	NA	50	87.5	83.3	88.2	75	100	100	9	4	0	1	1	2	2	2	0	0
BXD73a/RwwJ	623	Saline	2019-09-17	2019-12-10	12	M	L	52	17	6	2	2	2	21	24	61	26	31	25	9	4	3	2	34	54	155	44	47	34	64.3	100	100	100	91.9	84.4	90.1	83	81	85	5	0	0	0	3	10	17	9	11	6
BXD73a/RwwJ	851	Saline	2020-08-18	2020-10-27	10	M	L	63	25	12	5	5	4	1	0	3	1	1	0	13	5	6	4	1	0	3	4	2	0	100	83.3	75	80	100	0	75	100	100	0	0	1	2	1	0	2	1	0	0	1
BXD73a/RwwJ	853	Saline	2020-08-18	2020-10-27	10	F	L	151	25	12	1	4	15	20	9	6	13	14	14	17	1	5	18	33	10	7	17	19	17	81	50	50	81.8	86.8	71.4	70	85	70.4	73.9	4	1	5	4	5	4	3	3	8	6
BXD73a/RwwJ	855	Saline	2020-08-18	2020-10-27	10	F	R	101	25	1	3	8	22	65	16	31	9	19	9	1	3	10	37	108	19	42	10	26	13	9.1	15	32.3	56.9	74	70.4	82.4	62.5	74.3	65	10	17	21	28	38	8	9	6	9	7
BXD75/RwwJ	690	Saline	2019-12-20	2020-03-09	11.4286	M	L	41	20	36	37	39	65	51	52	58	44	29	36	75	76	85	168	117	109	113	73	48	61	87.2	87.4	84.2	81.2	69.2	83.8	83.1	90.1	68.6	70.1	11	11	16	39	52	21	23	8	22	26
BXD75/RwwJ	692	Saline	2019-12-20	2020-03-10	11.5714	F	R	111	20	45	59	63	53	58	64	65	53	65	65	98	149	100	117	90	114	118	85	100	100	57.3	65.4	60.6	53.9	62.1	69.5	77.6	62.5	82	76.9	73	79	65	100	55	50	34	51	22	30
BXD75/RwwJ	779	Saline	2020-05-10	2020-08-11	13.2857	M	R	23	22	0	1	27	33	26	24	17	43	57	42	0	2	102	84	56	56	32	114	299	169	0	6.9	77.3	61.3	66.7	66.7	57.1	61	53.8	36.1	1	27	30	53	28	28	24	73	257	299
BXD75/RwwJ	781	Saline	2020-05-10	2020-08-10	13.1429	M	L	131	22	3	12	10	3	3	4	2	0	1	2	3	16	16	3	5	4	3	0	1	2	37.5	40	84.2	75	71.4	80	33.3	NA	33.3	100	5	24	3	1	2	1	6	0	2	0
BXD75/RwwJ	784	Saline	2020-05-10	2020-08-11	13.2857	F	L	31	22	1	0	5	4	3	2	3	1	4	1	2	0	7	7	3	3	3	1	6	2	50	0	100	87.5	50	75	100	50	85.7	33.3	2	1	0	1	3	1	0	1	1	4
BXD77/RwwJ	96	Saline	2018-04-15	2018-06-25	10.1429	F	L	141	4	15	65	65	65	65	43	65	65	36	65	23	370	178	246	225	93	223	346	116	394	85.2	86	89	86.9	89.3	84.5	97	91.3	95.9	95.2	4	60	22	37	27	17	7	33	5	20
BXD77/RwwJ	98	Saline	2018-04-15	2018-06-26	10.2857	F	R	62	4	0	2	4	8	10	12	10	14	3	3	0	2	5	8	11	15	13	16	3	4	0	33.3	62.5	66.7	52.4	57.7	54.2	61.5	50	5.2	11	4	3	4	10	11	11	10	3	73
BXD77/RwwJ	100	Saline	2018-04-15	2018-06-25	10.1429	M	R	101	4	13	20	48	31	17	7	3	10	9	2	18	37	86	44	25	13	3	14	12	3	42.9	67.3	71.1	30.6	58.1	76.5	10	28.6	33.3	50	24	18	35	100	18	4	27	35	24	3
BXD77/RwwJ	102	Saline	2018-04-15	2018-06-26	10.2857	M	L	132	4	8	7	9	9	17	5	10	14	10	15	12	9	19	18	38	6	18	17	15	25	30.8	60	73.1	75	66.7	60	81.8	68	78.9	96.2	27	6	7	6	19	4	4	8	4	1
BXD77/RwwJ	318	Saline	2018-09-06	2018-10-29	7.57143	F	R	23	9	0	1	3	23	33	28	26	28	32	17	0	2	3	34	42	41	33	32	39	25	0	22.2	18.8	28.1	44.2	33.6	29.2	7.7	5.2	16.3	5	7	13	87	53	81	80	381	710	128
BXD77/RwwJ	320	Saline	2018-09-06	2018-10-30	7.71429	M	L	53	9	11	9	14	13	11	33	2	8	2	1	13	14	21	22	24	33	2	10	2	1	59.1	46.7	61.8	66.7	58.5	100	66.7	76.9	50	50	9	16	13	11	17	0	1	3	2	1
BXD83/RwwJ	803	Saline	2020-07-28	2020-09-29	9	F	R	102	23	5	7	5	20	10	6	3	12	10	16	13	8	7	25	15	6	3	14	16	24	52	20	36.8	45.5	46.9	18.8	23.1	21.2	34	35.3	12	32	12	30	17	26	10	52	31	44
BXD83/RwwJ	974	Saline	2020-12-01	2021-02-23	12	F	L	63	29	6	3	1	5	6	15	23	30	23	22	12	4	2	9	12	26	43	51	45	28	57.1	66.7	100	56.3	63.2	70.3	66.2	61.4	67.2	46.7	9	2	0	7	7	11	22	32	22	32
BXD83/RwwJ	976	Saline	2020-12-01	2021-02-22	11.8571	F	L	101	29	26	18	10	29	17	51	65	65	66	65	46	30	14	52	30	100	438	249	386	217	63.9	75	82.4	94.5	93.8	84.7	96.9	95	95.5	79.8	26	10	3	3	2	18	14	13	18	55
BXD83/RwwJ	978	Saline	2020-12-01	2021-02-22	11.8571	M	R	83	29	16	12	17	19	15	31	26	19	14	3	30	25	41	39	27	59	49	24	20	4	51.7	56.8	55.4	32.2	40.3	37.8	51.6	38.7	29	14.8	28	19	33	82	40	97	46	38	49	23
BXD84/RwwJ	161	Saline	2018-06-12	2018-08-27	10.8571	M	R	21	6	8	0	13	12	15	33	21	66	38	50	9	0	33	26	34	118	44	220	88	102	20.9	0	67.3	55.3	54	56.7	69.8	82.1	72.1	81	34	8	16	21	29	90	19	48	34	24
BXD84/RwwJ	163	Saline	2018-06-12	2018-08-28	11	M	L	123	6	18	19	36	35	40	40	21	16	21	3	33	22	76	68	70	70	47	27	47	5	56.9	37.3	51.7	72.3	55.6	55.6	71.2	47.4	43.1	83.3	25	37	71	26	56	56	19	30	62	1
BXD84/RwwJ	165	Saline	2018-06-12	2018-08-27	10.8571	F	R	132	6	18	14	1	7	9	35	58	56	65	65	29	24	1	14	13	88	96	119	133	152	49.2	85.7	100	73.7	50	71.5	68.6	58.9	76	90.5	30	4	0	5	13	35	44	83	42	16
BXD84/RwwJ	167	Saline	2018-06-27	2018-08-28	8.85714	F	L	43	6	1	1	0	4	2	2	0	3	2	1	2	1	0	7	3	3	0	4	2	2	40	100	0	100	100	100	0	100	66.7	66.7	3	0	2	0	0	0	1	0	1	1
BXD84/RwwJ	416	Saline	2018-11-15	2019-02-19	13.7143	M	R	33	11.2	3	6	1	6	2	4	1	3	5	0	3	14	2	7	3	8	1	4	7	0	33.3	73.7	100	50	60	57.1	50	100	43.8	NA	6	5	0	7	2	6	1	0	9	0
BXD84/RwwJ	418	Saline	2018-11-15	2019-02-18	13.5714	F	L	43	11.2	19	10	6	18	12	11	1	3	1	2	72	23	9	40	28	14	1	6	1	3	97.3	79.3	39.1	87	62.2	100	100	60	16.7	75	2	6	14	6	17	0	0	4	5	1
BXD85/RwwJ	1006	Saline	2021-01-12	2021-03-15	8.85714	F	L	31	30	22	41	22	24	65	65	65	65	54	60	74	116	48	54	162	205	190	158	131	184	76.3	85.9	84.2	62.8	68.1	59.6	41.4	33.5	21.1	36	23	19	9	32	76	139	269	314	490	327
BXD85/RwwJ	1008	Saline	2021-01-12	2021-03-15	8.85714	F	R	101	30	1	2	64	65	58	48	34	22	45	34	2	2	120	128	98	69	53	31	71	59	22.2	66.7	28.2	19.8	3.8	2.5	1.4	2.6	2.9	3.5	7	1	305	517	2449	2662	3614	1144	2377	1642
BXD85/RwwJ	1010	Saline	2021-01-12	2021-03-16	9	F	L	71	30	1	7	12	27	20	8	18	24	23	20	2	10	21	45	28	10	34	59	67	45	100	90.9	58.3	86.5	84.8	66.7	79.1	89.4	90.5	88.2	0	1	15	7	5	5	9	7	7	6
BXD85/RwwJ	1012	Saline	2021-01-12	2021-03-15	8.85714	M	R	93	30	20	7	44	40	42	36	44	31	25	24	39	17	116	74	94	79	131	48	36	36	52.7	68	81.1	89.2	90.4	92.9	91	80	83.7	85.7	35	8	27	9	10	6	13	12	7	6
BXD85/RwwJ	1014	Saline	2021-01-12	2021-03-16	9	M	L	63	30	9	47	38	65	42	65	65	65	65	65	19	111	71	81	63	134	107	139	103	94	52.8	68.5	71	63.8	50.8	65	26.2	52.5	15.7	10.5	17	51	29	46	61	72	301	126	551	801
BXD86/RwwJ	797	Saline	2020-07-21	2020-09-28	9.85714	F	R	152	23	2	27	31	42	53	35	43	63	58	30	3	66	55	84	103	59	77	117	108	40	50	64.1	59.1	66.7	56	48.4	44	32.8	23.1	17.9	3	37	38	42	81	63	98	240	360	183
BXD86/RwwJ	799	Saline	2020-07-21	2020-09-29	10	M	L	13	23	0	8	15	14	15	32	25	22	20	39	0	15	24	24	18	52	45	38	33	87	0	75	68.6	64.9	64.3	72.2	65.2	71.7	68.8	66.4	3	5	11	13	10	20	24	15	15	44
BXD86/RwwJ	801	Saline	2020-07-21	2020-09-29	10	M	R	61	23	1	3	2	5	3	3	5	13	9	18	1	3	2	6	5	3	8	24	11	27	100	100	22.2	42.9	19.2	20	61.5	41.4	78.6	50	0	0	7	8	21	12	5	34	3	27
BXD86/RwwJ	857	Saline	2020-08-11	2020-10-27	11	M	L	53	25	20	21	31	60	50	32	40	35	34	37	42	46	52	144	105	51	63	50	48	68	64.6	68.7	81.3	83.7	61.8	68	75	71.4	75	65.4	23	21	12	28	65	24	21	20	16	36
BXD86/RwwJ	858	Saline	2020-08-11	2020-10-26	10.8571	F	R	21	25	7	8	19	27	21	15	25	18	12	0	10	10	21	38	29	31	41	19	15	0	58.8	30.3	6.3	15.1	17.1	23.1	16.9	8.1	32.6	0	7	23	315	213	141	103	201	216	31	5
BXD86/RwwJ	860	Saline	2020-08-11	2020-10-26	10.8571	F	L	93	25	0	15	10	16	19	7	9	9	20	22	0	26	21	21	25	10	11	12	23	47	0	47.3	61.8	72.4	58.1	76.9	64.7	60	56.1	73.4	5	29	13	8	18	3	6	8	18	17
BXD89/RwwJ	1027	Saline	2021-01-12	2021-03-15	8.85714	M	R	91	30	16	10	19	42	65	65	65	65	65	63	17	14	23	57	94	96	109	114	98	99	60.7	53.8	57.5	77	84.7	77.4	84.5	85.1	87.5	91.7	11	12	17	17	17	28	20	20	14	9
BXD89/RwwJ	1029	Saline	2021-01-12	2021-03-16	9	M	L	71	30	15	15	15	30	32	29	31	26	27	28	20	20	29	47	52	52	58	47	57	70	45.5	48.8	53.7	54	78.8	73.2	69	62.7	44.5	71.4	24	21	25	40	14	19	26	28	71	28
BXD89/RwwJ	1031	Saline	2021-01-12	2021-03-15	8.85714	M	R	31	30	36	35	43	23	21	40	45	37	63	46	63	49	89	38	39	63	77	106	106	103	49.2	44.5	56.3	52.1	63.9	50	59.2	67.5	63.9	72.5	65	61	69	35	22	63	53	51	60	39
BXD89/RwwJ	1033	Saline	2021-01-12	2021-03-16	9	F	L	73	30	29	18	24	30	36	39	65	65	65	66	57	32	51	47	51	45	93	105	114	128	64.8	72.7	81	82.5	79.7	93.8	89.4	87.5	87	84.8	31	12	12	10	13	3	11	15	17	23
BXD9/TyJ	746	Saline	2020-06-02	2020-08-10	9.85714	M	R	53	22	1	14	37	19	12	25	20	53	35	50	1	25	85	27	22	32	28	79	58	75	12.5	44.6	68	47.4	45.8	47.1	40.6	65.3	76.3	90.4	7	31	40	30	26	36	41	42	18	8
BXD9/TyJ	748	Saline	2020-05-29	2020-08-11	10.5714	F	L	61	22	13	8	8	9	12	6	5	18	30	22	23	16	19	19	31	10	14	42	81	59	88.5	50	48.7	45.2	72.1	76.9	70	58.3	50	43.7	3	16	20	23	12	3	6	30	81	76
BXD9/TyJ	750	Saline	2020-05-29	2020-08-10	10.4286	F	L	81	22	10	26	14	9	18	18	19	30	43	65	21	60	21	21	32	32	29	51	98	202	46.7	85.7	63.6	72.4	82.1	80	51.8	66.2	61.3	74.5	24	10	12	8	7	8	27	26	62	69
BXD9/TyJ	840	Saline	2020-08-11	2020-10-27	11	M	L	101	25	25	55	65	42	18	65	65	47	30	24	73	115	138	69	27	95	127	86	50	44	76	84.6	71.5	46.6	60	43.4	51.4	36.6	30.9	19.2	23	21	55	79	18	124	120	149	112	185
BXD9/TyJ	842	Saline	2020-08-11	2020-10-27	11	F	R	151	25	7	21	6	3	7	12	17	9	9	6	11	39	8	5	12	20	22	13	12	9	23.9	42.4	47.1	41.7	52.2	64.5	61.1	61.9	60	75	35	53	9	7	11	11	14	8	8	3
BXD9/TyJ	999	Saline	2020-12-29	2021-03-15	10.8571	M	R	93	30	20	28	41	37	16	32	22	14	35	12	46	58	69	63	25	62	46	32	66	22	51.7	50	57	42.9	51	47	45.5	56.1	50.8	44	43	58	52	84	24	70	55	25	64	28
BXD90/RwwJ	736	Saline	2020-02-18	2020-06-16	17	M	R	31	21	5	2	0	0	1	4	6	4	5	6	9	2	0	0	2	5	9	6	7	8	45	50	NA	0	22.2	62.5	81.8	85.7	100	57.1	11	2	0	3	7	3	2	1	0	6
BXD90/RwwJ	795	Saline	2020-07-21	2020-09-29	10	F	L	102	23	30	34	65	53	48	31	12	50	20	41	50	59	127	94	70	48	17	90	29	88	60.2	54.6	82.5	82.5	79.5	64.9	60.7	60	69	71.5	33	49	27	20	18	26	11	60	13	35
BXD90/RwwJ	1045	Saline	2021-02-02	2021-04-19	10.8571	M	R	73	31	7	3	10	16	7	6	7	6	5	6	8	4	14	18	9	10	11	8	6	9	25	9.1	12	12.6	14.8	23.8	11.2	6.7	9.4	9.7	24	40	103	125	52	32	87	111	58	84
BXD90/RwwJ	1047	Saline	2021-02-02	2021-04-19	10.8571	M	L	21	31	8	4	3	1	2	2	1	2	1	0	11	5	3	1	3	2	2	4	1	0	52.4	50	60	50	42.9	66.7	66.7	50	33.3	NA	10	5	2	1	4	1	1	4	2	0
BXD90/RwwJ	1052	Saline	2021-03-30	2021-07-06	14	F	R	153	32	2	0	0	0	0	1	0	0	0	0	2	0	0	0	0	1	0	0	0	0	100	NA	NA	NA	0	100	0	NA	NA	NA	0	0	0	0	1	0	1	0	0	0
BXD98/RwwJ	270	Saline	2018-06-29	2018-10-08	14.4286	M	R	23	8	7	1	9	9	17	13	14	3	6	13	12	1	12	11	22	17	16	4	8	18	27.9	5	54.5	57.9	62.9	65.4	84.2	57.1	42.1	78.3	31	19	10	8	13	9	3	3	11	5
BXD98/RwwJ	272	Saline	2018-06-29	2018-10-09	14.5714	M	L	31	8	4	43	65	65	62	65	42	56	37	12	4	93	219	142	138	143	90	104	64	16	80	83	90.1	84.5	89.6	86.1	76.9	76.5	83.1	88.9	1	19	24	26	16	23	27	32	13	2
BXD98/RwwJ	274	Saline	2018-06-29	2018-10-08	14.4286	F	R	51	8	13	7	1	21	17	31	5	4	38	2	26	8	1	32	25	74	5	5	55	2	39.4	38.1	33.3	62.7	67.6	71.8	62.5	35.7	57.9	13.3	40	13	2	19	12	29	3	9	40	13
BXD98/RwwJ	276	Saline	2018-06-29	2018-10-09	14.5714	F	L	83	8	46	46	53	65	65	65	5	10	65	63	104	100	165	348	389	723	8	27	462	485	80.6	69.4	80.1	85.1	85.1	93.4	66.7	73	86.8	85.1	25	44	41	61	68	51	4	10	70	85
BXD98/RwwJ	393	Saline	2018-11-16	2019-01-28	10.4286	M	R	23	11.1	9	25	6	7	33	17	27	13	5	28	12	36	8	8	53	23	44	20	6	56	35.3	69.2	72.7	61.5	26.8	36.5	34.9	51.3	30	29.2	22	16	3	5	145	40	82	19	14	136
BXD98/RwwJ	395	Saline	2018-11-16	2019-01-29	10.5714	F	L	63	11.1	48	40	21	65	65	39	42	25	51	65	122	90	52	240	165	95	162	49	154	168	66.3	65.2	82.5	87	84.2	81.9	92.6	90.7	86	91.3	62	48	11	36	31	21	13	5	25	16
BXD99/RwwJ	742	Saline	2020-02-18	2020-06-15	16.8571	F	L	91	21	2	1	1	0	0	0	0	0	0	0	4	1	1	0	0	0	0	0	0	0	80	100	100	NA	NA	NA	NA	0	NA	NA	1	0	0	0	0	0	0	1	0	0
BXD99/RwwJ	894	Saline	2020-09-15	2020-12-07	11.8571	F	R	21	26	6	9	31	65	56	65	65	65	65	61	7	10	52	91	85	129	130	106	91	98	70	50	19.1	33.5	39.9	65.5	79.8	70.2	77.8	72.6	3	10	220	181	128	68	33	45	26	37
BXD99/RwwJ	896	Saline	2020-09-15	2020-12-08	12	F	R	141	26	35	60	65	65	65	65	65	65	65	65	52	101	91	115	84	92	106	105	89	78	55.3	44.7	68.4	84.6	51.5	68.1	74.1	51.5	64.5	58.2	42	125	42	21	79	43	37	99	49	56
BXD99/RwwJ	1059	Saline	2021-03-30	2021-07-06	14	M	L	141	32	36	45	65	65	64	65	65	65	65	65	54	74	151	116	94	94	104	134	102	97	79.4	76.3	78.6	73	31.3	51.6	68.9	84.3	84.3	77	14	23	41	43	206	88	47	25	19	29
C3H/HeJ	141	Saline	2018-05-08	2018-08-07	13	M	R	151	5	6	4	3	4	3	1	0	6	1	0	10	5	8	8	5	2	0	10	3	0	62.5	38.5	72.7	66.7	55.6	50	0	55.6	60	0	6	8	3	4	4	2	3	8	2	2
C3H/HeJ	143	Saline	2018-05-08	2018-08-06	12.8571	M	L	32	5	3	6	2	1	4	2	0	1	2	2	11	10	2	2	7	2	0	1	3	5	64.7	83.3	100	50	77.8	66.7	0	100	100	100	6	2	0	2	2	1	1	0	0	0
C3H/HeJ	145	Saline	2018-05-08	2018-08-06	12.8571	F	R	82	5	7	2	1	2	1	1	2	1	2	1	15	2	2	2	1	2	2	2	3	1	51.7	66.7	66.7	50	25	33.3	25	66.7	27.3	50	14	1	1	2	3	4	6	1	8	1
C3H/HeJ	147	Saline	2018-05-08	2018-08-06	12.8571	F	L	162	5	2	1	2	0	1	1	0	2	0	1	2	2	2	0	1	1	0	2	0	2	33.3	100	66.7	NA	100	100	NA	100	NA	100	4	0	1	0	0	0	0	0	0	0
C3H/HeJ	346	Saline	2018-09-04	2018-12-04	13	F	L	131	10	4	5	7	5	3	3	2	2	2	3	6	6	10	5	5	3	2	2	2	3	50	35.3	62.5	45.5	71.4	37.5	28.6	100	50	50	6	11	6	6	2	5	5	0	2	3
C3H/HeJ	347	Saline	2018-09-04	2018-12-04	13	M	R	51	10	14	9	7	3	2	2	4	4	1	4	19	13	9	4	2	4	5	4	2	7	38	46.4	56.3	50	40	57.1	50	44.4	33.3	63.6	31	15	7	4	3	3	5	5	4	4
C3HeB/FeJ	23	Saline	2018-01-30	2018-04-09	9.85714	F	R	152	1	4	0	3	2	2	0	2	4	3	3	5	0	4	3	3	0	2	5	4	3	41.7	NA	33.3	50	27.3	0	28.6	41.7	33.3	30	7	0	8	3	8	7	5	7	8	7
C3HeB/FeJ	24	Saline	2018-01-30	2018-04-09	9.85714	F	L	21	1	10	3	5	5	2	3	3	2	6	4	13	3	6	6	3	3	3	2	7	5	65	60	75	60	60	60	100	33.3	53.8	55.6	7	2	2	4	2	2	0	4	6	4
C3HeB/FeJ	27	Saline	2018-01-30	2018-04-09	9.85714	M	R	31	1	7	7	3	3	0	2	3	1	3	4	9	7	4	7	0	2	5	2	5	7	29	35	26.7	53.8	0	22.2	21.7	50	83.3	36.8	22	13	11	6	4	7	18	2	1	12
C3HeB/FeJ	28	Saline	2018-01-30	2018-04-11	10.1429	M	L	121	1	1	0	0	0	0	0	0	0	0	0	1	0	0	0	0	0	0	0	0	0	100	0	NA	NA	NA	0	NA	NA	NA	NA	0	1	0	0	0	1	0	0	0	0
C3HeB/FeJ	220	Saline	2018-07-10	2018-09-25	11	M	L	63	7	11	8	6	12	7	7	10	12	11	5	17	16	7	27	13	10	19	15	20	5	68	61.5	46.7	84.4	86.7	66.7	86.4	78.9	69	50	8	10	8	5	2	5	3	4	9	5
C3HeB/FeJ	222	Saline	2018-07-10	2018-09-24	10.8571	F	L	31	7	8	11	5	6	3	2	2	5	6	3	15	11	7	13	5	2	5	7	7	4	57.7	61.1	53.8	68.4	83.3	100	55.6	77.8	46.7	50	11	7	6	6	1	0	4	2	8	4
C57BL/10J	58	Saline	2018-02-27	2018-04-30	8.85714	F	L	41	2	3	2	0	2	2	1	0	3	0	1	3	4	0	2	3	1	0	7	0	2	75	66.7	0	22.2	50	50	NA	63.6	0	66.7	1	2	2	7	3	1	0	4	2	1
C57BL/10J	60	Saline	2018-02-27	2018-05-02	9.14286	F	R	42	2	32	16	29	20	6	4	8	18	20	24	71	39	56	43	7	11	14	32	29	56	79.8	66.1	80	84.3	50	84.6	70	74.4	69	81.2	18	20	14	8	7	2	6	11	13	13
C57BL/10J	62	Saline	2018-02-27	2018-05-01	9	M	L	161	2	47	66	65	43	65	65	65	24	65	65	161	138	159	120	340	303	211	63	237	280	66.5	61.6	54.6	44	57	59.4	42.2	49.2	50.1	65.4	81	86	132	153	257	207	289	65	236	148
C57BL/10J	64	Saline	2018-02-27	2018-05-02	9.14286	M	R	122	2	0	0	0	0	65	65	65	65	65	65	0	0	0	0	162	138	124	111	94	107	0	0	0	0	87.6	86.8	84.4	85.4	94	88.4	10	6	14	17	23	21	23	19	6	14
C57BL/10J	305	Saline	2018-08-14	2018-10-29	10.8571	F	R	63	9	55	65	65	65	19	65	50	48	28	32	88	133	133	139	30	130	98	88	47	60	58.3	63	70.7	43.4	35.3	26.3	16.3	14.9	27.3	33.7	63	78	55	181	55	365	504	504	125	118
C57BL/10J	308	Saline	2018-08-14	2018-10-30	11	M	L	13	9	22	17	9	6	11	7	4	2	3	2	36	19	13	6	16	8	5	3	3	2	73.5	47.5	41.9	26.1	48.5	50	71.4	42.9	37.5	40	13	21	18	17	17	8	2	4	5	3
C57BL/10J	496	Saline	2019-02-12	2019-04-23	10	F	L	33	13	43	62	29	58	65	65	65	65	65	65	74	109	44	88	116	111	122	134	131	122	69.8	60.2	64.7	70.4	57.4	60	73.5	76.6	85.6	78.7	32	72	24	37	86	74	44	41	22	33
C57BL/6J	126	Saline	2018-05-22	2018-08-07	11	M	R	131	5	27	23	37	21	18	50	16	39	3	1	36	32	67	28	31	74	24	64	4	2	37.5	41	47.5	48.3	38.3	37.8	27	45.4	10	40	60	46	74	30	50	122	65	77	36	3
C57BL/6J	128	Saline	2018-05-22	2018-08-07	11	M	L	23	5	22	8	13	9	4	11	4	4	2	3	33	10	23	16	4	15	6	7	4	5	94.3	66.7	92	80	80	93.8	60	77.8	80	55.6	2	5	2	4	1	1	4	2	1	4
C57BL/6J	131	Saline	2018-05-22	2018-08-07	11	F	R	51	5	7	0	0	0	1	2	0	2	5	5	10	0	0	0	2	2	0	2	5	5	83.3	NA	NA	0	100	50	NA	100	55.6	55.6	2	0	0	2	0	2	0	0	4	4
C57BL/6J	133	Saline	2018-05-22	2018-08-06	10.8571	F	L	62	5	5	1	0	5	10	3	8	4	5	3	9	1	0	9	14	6	10	6	8	3	81.8	33.3	NA	64.3	82.4	75	71.4	100	88.9	75	2	2	0	5	3	2	4	0	1	1
C57BL/6J	404	Saline	2018-11-13	2019-01-28	10.8571	F	L	43	11.1	4	0	0	0	2	1	3	1	2	2	4	0	0	0	2	1	3	1	2	2	80	NA	NA	NA	100	33.3	75	50	100	66.7	1	0	0	0	0	2	1	1	0	1
C57BL/6J	519	Saline	2019-03-26	2019-05-27	8.85714	M	R	73	14	4	3	12	4	12	9	1	12	6	13	9	4	15	4	16	11	1	15	8	17	47.4	57.1	48.4	50	59.3	50	33.3	57.7	61.5	51.5	10	3	16	4	11	11	2	11	5	16
C57BLKS/J	136	Saline	2018-05-22	2018-08-07	11	M	R	91	5	6	1	2	2	2	0	0	1	1	0	6	4	2	2	3	0	0	1	1	0	30	40	33.3	66.7	75	0	NA	33.3	50	NA	14	6	4	1	1	2	0	2	1	0
C57BLKS/J	138	Saline	2018-05-22	2018-08-06	10.8571	F	L	122	5	7	1	2	1	4	4	0	1	1	6	9	1	2	1	6	4	0	1	1	7	81.8	9.1	100	100	75	57.1	0	100	50	21.2	2	10	0	0	2	3	2	0	1	26
C57BLKS/J	350	Saline	2018-09-25	2018-12-04	10	F	L	51	10	7	2	4	2	0	3	4	9	11	8	9	2	5	2	0	4	6	13	13	9	69.2	40	83.3	66.7	0	80	42.9	54.2	72.2	69.2	4	3	1	1	2	1	8	11	5	4
C57BLKS/J	382	Saline	2018-09-25	2018-12-04	10	M	L	111	10	4	1	2	1	1	0	1	0	0	1	7	1	2	1	1	0	1	0	0	1	77.8	100	100	100	50	NA	50	NA	NA	100	2	0	0	0	1	0	1	0	0	0
C57BLKS/J	442	Saline	2018-12-25	2019-03-12	11	F	R	31	12	7	0	1	0	0	2	1	1	1	0	7	0	1	0	0	3	1	1	1	0	43.8	NA	50	NA	0	75	50	25	33.3	0	9	0	1	0	1	1	1	3	2	1
C57BLKS/J	497	Saline	2019-02-12	2019-04-23	10	M	R	103	13	0	4	0	0	0	0	1	2	0	0	0	4	0	0	0	0	1	2	0	0	0	66.7	0	NA	0	0	33.3	66.7	0	0	3	2	1	0	2	4	2	1	1	1
C57BR/cdJ	232	Saline	2018-07-06	2018-09-25	11.5714	M	R	83	7	18	28	10	11	36	21	54	65	62	28	23	43	16	17	62	27	127	133	142	56	36.5	39.8	24.2	23.3	16.1	10.9	31.5	35	38.2	37.8	40	65	50	56	323	221	276	247	230	92
C57BR/cdJ	234	Saline	2018-07-06	2018-09-25	11.5714	M	L	63	7	28	19	22	11	16	24	16	4	9	28	62	31	38	11	30	48	29	4	18	52	76.5	79.5	88.4	64.7	83.3	87.3	96.7	100	90	98.1	19	8	5	6	6	7	1	0	2	1
C57BR/cdJ	236	Saline	2018-07-06	2018-09-24	11.4286	F	R	51	7	15	47	48	65	45	65	65	65	65	65	18	73	74	96	63	91	93	82	99	105	22.8	54.1	50.7	64	64.9	75.8	78.8	86.3	89.2	91.3	61	62	72	54	34	29	25	13	12	10
C57BR/cdJ	238	Saline	2018-07-06	2018-09-24	11.4286	F	R	23	7	44	65	65	65	65	65	65	65	65	65	80	103	97	126	114	101	125	99	97	104	51.6	57.5	60.6	73.3	72.2	66	56.1	62.7	51.3	50	75	76	63	46	44	52	98	59	92	104
C57BR/cdJ	450	Saline	2018-12-18	2019-03-12	12	F	L	61	12	21	18	27	32	14	20	23	37	45	39	31	28	35	49	16	23	24	50	57	54	83.8	53.8	53	29.7	18	16.4	13.9	26.3	32.4	37.8	6	24	31	116	73	117	149	140	119	89
C57BR/cdJ	453	Saline	2018-12-18	2019-03-11	11.8571	M	L	41	12	59	25	15	33	65	40	65	65	65	65	130	54	27	55	239	105	206	143	196	159	82.8	72	65.9	61.8	73.1	67.7	85.8	77.3	83.1	86.4	27	21	14	34	88	50	34	42	40	25
C57L/J	529	Saline	2019-07-16	2019-09-16	8.85714	M	R	13	16.2	19	23	31	48	64	40	39	64	58	65	31	33	52	74	104	63	61	87	90	91	43.1	39.3	61.9	81.3	82.5	72.4	89.7	80.6	78.9	75.2	41	51	32	17	22	24	7	21	24	30
C57L/J	531	Saline	2019-07-16	2019-09-16	8.85714	F	L	91	16.2	17	61	65	49	56	65	65	65	65	65	27	154	132	134	163	175	115	152	147	109	96.4	52.9	63.8	65	69.1	63.9	62.2	71.7	72.1	56.5	1	137	75	72	73	99	70	60	57	84
C57L/J	533	Saline	2019-07-16	2019-09-16	8.85714	F	R	141	16.2	4	37	36	40	32	65	65	65	15	65	6	101	53	80	52	114	129	156	21	102	85.7	34	18.7	35.6	42.6	31.4	55.4	51.1	50	43	1	196	230	145	70	249	104	149	21	135
C57L/J	575	Saline	2019-09-17	2019-12-09	11.8571	M	L	53	17	41	65	65	60	62	65	65	65	65	65	62	107	92	79	84	90	84	83	86	95	68.9	79.9	81.4	84	81.6	84.1	91.3	93.3	91.5	92.2	28	27	21	15	19	17	8	6	8	8
C57L/J	577	Saline	2019-09-17	2019-12-10	12	M	R	31	17	34	58	40	42	65	65	65	10	65	65	54	77	91	64	102	125	101	21	135	122	37.8	41.8	46.7	42.1	51.8	63.5	50.8	44.7	63.4	56	89	107	104	88	95	72	98	26	78	96
C57L/J	817	Saline	2020-07-14	2020-09-29	11	F	L	122	23	9	65	65	65	65	66	65	65	65	65	13	258	290	250	189	123	160	197	173	179	86.7	81.9	82.2	91.2	69.7	55.2	62.5	81.4	72.1	69.4	2	57	63	24	82	100	96	45	67	79
C57L/J	835	Saline	2020-07-28	2020-10-13	11	M	R	101	24	40	56	65	47	65	65	65	65	65	65	97	116	174	92	221	177	221	263	183	321	41.8	59.2	62.6	54.8	46.3	35.5	55.7	57.7	48.5	68.9	135	80	104	76	256	321	176	193	194	145
C57L/J	861	Saline	2020-09-29	2020-12-07	9.85714	M	R	53	26	65	65	65	65	65	65	65	65	65	65	130	124	104	96	113	95	121	117	159	169	60.2	68.1	65.4	66.2	70.2	77.2	82.3	71.8	80.7	79	86	58	55	49	48	28	26	46	38	45
C58/J	170	Saline	2018-06-19	2018-08-28	10	M	L	121	6	16	28	19	40	12	16	52	13	22	10	44	43	33	130	30	38	181	22	59	15	46.3	78.2	45.8	41.5	50	58.5	48.4	27.2	16.4	19.5	51	12	39	183	30	27	193	59	300	62
C58/J	172	Saline	2018-06-19	2018-08-27	9.85714	F	R	32	6	1	0	8	7	2	5	6	5	35	35	1	0	9	17	3	10	14	6	127	160	50	0	64.3	89.5	33.3	50	60.9	35.3	77	81.2	1	6	5	2	6	10	9	11	38	37
C58/J	174	Saline	2018-06-19	2018-08-27	9.85714	F	L	92	6	4	2	0	0	5	7	36	19	65	65	5	2	0	0	6	31	116	43	278	226	50	66.7	NA	NA	46.2	91.2	61.7	81.1	79.2	78.7	5	1	0	0	7	3	72	10	73	61
C58/J	425	Saline	2018-11-20	2019-02-19	13	M	R	73	11.2	19	22	22	37	11	24	32	24	18	13	35	51	34	59	15	51	74	35	31	26	79.5	61.4	52.3	55.1	15.5	53.7	52.9	39.3	35.2	50	9	32	31	48	82	44	66	54	57	26
C58/J	427	Saline	2018-11-20	2019-02-18	12.8571	M	R	43	11.2	3	3	1	1	1	2	2	2	0	0	3	5	1	1	1	2	2	2	0	0	14.3	45.5	25	16.7	7.1	28.6	22.2	40	0	0	18	6	3	5	13	5	7	3	2	2
C58/J	429	Saline	2018-12-08	2019-02-19	10.4286	F	L	53	11.2	18	14	15	14	10	14	28	11	7	11	41	30	28	32	37	40	91	23	10	22	53.2	44.8	66.7	72.7	52.1	44.4	46.2	41.8	26.3	71	36	37	14	12	34	50	106	32	28	9
CBA/J	278	Saline	2018-07-24	2018-10-08	10.8571	M	R	43	8	1	0	0	2	0	0	0	0	1	2	1	0	0	2	0	0	0	0	1	3	16.7	0	0	40	0	0	NA	0	50	50	5	1	1	3	3	2	0	2	1	3
CBA/J	280	Saline	2018-07-24	2018-10-09	11	M	L	111	8	4	19	10	12	14	16	11	19	13	13	5	48	13	16	17	24	15	35	22	20	71.4	77.4	76.5	72.7	68	80	68.2	71.4	55	74.1	2	14	4	6	8	6	7	14	18	7
CBA/J	282	Saline	2018-07-24	2018-10-09	11	F	R	51	8	3	1	1	3	4	7	11	5	2	18	4	1	1	6	10	13	18	11	2	22	57.1	25	50	54.5	27	59.1	50	50	33.3	46.8	3	3	1	5	27	9	18	11	4	25
CBA/J	284	Saline	2018-07-24	2018-10-09	11	F	L	63	8	1	7	7	7	6	3	3	9	3	6	2	8	8	10	9	4	5	13	5	11	40	61.5	61.5	66.7	64.3	66.7	83.3	72.2	100	91.7	3	5	5	5	5	2	1	5	0	1
CBA/J	397	Saline	2018-11-13	2019-01-28	10.8571	M	L	23	11.1	13	5	10	5	15	13	9	6	6	6	37	12	18	10	25	22	15	9	8	7	63.8	80	72	83.3	64.1	84.6	62.5	52.9	88.9	87.5	21	3	7	2	14	4	9	8	1	1
CBA/J	399	Saline	2018-11-13	2019-01-29	11	F	R	93	11.1	3	3	7	5	2	1	3	2	1	0	4	4	8	5	4	1	3	2	1	0	40	100	66.7	50	80	100	100	33.3	50	NA	6	0	4	5	1	0	0	4	1	0
CBA/J	527	Saline	2019-06-25	2019-09-10	11	M	R	11	16.1	7	3	3	6	4	5	8	13	8	9	10	4	4	7	4	7	12	19	14	18	55.6	33.3	33.3	28	30.8	38.9	48	70.4	50	62.1	8	8	8	18	9	11	13	8	14	11
DBA/1J	286	Saline	2018-07-24	2018-10-09	11	M	R	23	8	0	0	0	1	0	0	0	0	2	0	0	0	0	1	0	0	0	0	2	0	0	0	0	33.3	NA	0	0	0	66.7	0	6	1	1	2	0	2	1	1	1	1
DBA/1J	288	Saline	2018-07-24	2018-10-09	11	M	L	83	8	0	1	1	0	0	1	1	3	1	1	0	2	2	0	0	1	1	5	1	1	0	100	100	0	NA	33.3	100	100	50	100	1	0	0	1	0	2	0	0	1	0
DBA/1J	291	Saline	2018-07-24	2018-10-09	11	F	R	151	8	0	0	1	5	9	3	6	25	37	42	0	0	2	9	18	6	13	54	107	93	0	0	40	56.3	42.9	75	81.3	75	52.7	60.8	3	2	3	7	24	2	3	18	96	60
DBA/1J	456	Saline	2018-12-25	2019-03-12	11	F	L	13	12	4	0	3	1	0	2	2	2	3	2	6	0	7	1	0	2	2	4	6	2	66.7	0	87.5	100	NA	100	66.7	100	75	20	3	2	1	0	0	0	1	0	2	8
DBA/1J	458	Saline	2018-12-11	2019-03-11	12.8571	M	L	91	12	3	5	5	3	2	3	4	1	3	2	5	5	5	3	4	4	4	1	3	2	100	71.4	71.4	100	66.7	80	100	50	100	50	0	2	2	0	2	1	0	1	0	2
DBA/1J	815	Saline	2020-07-14	2020-09-29	11	F	R	112	23	5	3	1	10	12	3	13	15	12	9	5	5	1	22	57	5	37	24	28	12	41.7	29.4	50	57.9	83.8	62.5	27.2	16.7	26.2	38.7	7	12	1	16	11	3	99	120	79	19
DBA/2J	42	Saline	2018-02-27	2018-04-30	8.85714	F	L	141	2	7	4	8	6	5	3	0	0	2	7	12	7	16	14	13	3	0	0	2	13	66.7	100	84.2	70	81.3	100	NA	NA	40	92.9	6	0	3	6	3	0	0	0	3	1
DBA/2J	44	Saline	2018-02-27	2018-05-02	9.14286	F	R	22	2	3	0	1	1	0	0	2	0	0	0	5	0	2	1	0	0	2	0	0	0	83.3	0	28.6	100	NA	NA	100	NA	0	NA	1	1	5	0	0	0	0	0	1	0
DBA/2J	46	Saline	2018-02-27	2018-05-01	9	M	L	21	2	16	20	19	10	11	6	12	33	34	17	19	29	25	15	17	9	18	47	73	29	65.5	78.4	65.8	75	73.9	56.3	60	83.9	80.2	78.4	10	8	13	5	6	7	12	9	18	8
DBA/2J	48	Saline	2018-02-27	2018-05-02	9.14286	M	R	62	2	2	1	1	0	0	0	0	0	0	1	2	1	1	0	0	0	0	0	0	1	12.5	100	100	0	NA	NA	NA	NA	NA	100	14	0	0	1	0	0	0	0	0	0
DBA/2J	210	Saline	2018-07-10	2018-09-24	10.8571	F	L	81	7	4	1	0	1	1	2	2	0	3	1	7	1	0	1	1	2	2	0	3	1	53.8	100	0	100	50	100	100	NA	100	100	6	0	1	0	1	0	0	0	0	0
DBA/2J	345	Saline	2018-09-04	2018-12-03	12.8571	M	R	23	10	0	3	1	0	0	0	0	0	1	0	0	5	1	0	0	0	0	0	1	0	NA	83.3	100	NA	NA	NA	NA	NA	33.3	NA	0	1	0	0	0	0	0	0	2	0
FVB/NJ	34	Saline	2018-02-27	2018-04-30	8.85714	F	L	91	2	27	1	2	4	4	8	14	13	10	1	58	1	3	5	10	12	29	25	16	1	46.4	50	42.9	45.5	45.5	28.6	37.2	36.2	40	12.5	67	1	4	6	12	30	49	44	24	7
FVB/NJ	36	Saline	2018-02-27	2018-05-02	9.14286	F	R	92	2	2	3	3	2	1	0	1	3	5	3	2	3	4	3	1	0	3	4	7	3	22.2	23.1	28.6	37.5	16.7	0	60	40	53.8	42.9	7	10	10	5	5	2	2	6	6	4
FVB/NJ	38	Saline	2018-02-27	2018-05-01	9	M	L	51	2	5	2	1	2	0	0	3	0	0	0	9	4	1	3	0	0	4	0	0	0	90	57.1	33.3	100	NA	0	36.4	NA	NA	NA	1	3	2	0	0	1	7	0	0	0
FVB/NJ	40	Saline	2018-02-27	2018-05-01	9	M	R	132	2	7	2	2	17	5	11	9	2	2	3	10	5	2	28	9	26	20	4	4	5	41.7	33.3	15.4	58.3	45	72.2	80	57.1	44.4	41.7	14	10	11	20	11	10	5	3	5	7
FVB/NJ	380	Saline	2018-09-04	2018-12-03	12.8571	F	R	21	10	1	4	2	0	0	1	1	0	1	1	2	4	2	0	0	1	1	0	1	2	33.3	100	40	NA	NA	14.3	50	0	50	40	4	0	3	0	0	6	1	1	1	3
FVB/NJ	381	Saline	2018-09-04	2018-12-03	12.8571	M	R	141	10	31	10	4	4	52	10	27	27	38	35	52	15	5	4	104	10	41	48	50	50	41.6	41.7	25	19	14.1	6.5	7.6	6.1	8.1	15.5	73	21	15	17	634	145	496	735	567	272
I/LnJ	89	Saline	2018-04-15	2018-06-25	10.1429	F	L	91	4	3	0	2	43	38	31	22	22	36	55	4	0	2	62	54	41	23	23	40	66	80	NA	100	87.3	55.7	66.1	67.6	46.9	58	58.4	1	0	0	9	43	21	11	26	29	47
I/LnJ	91	Saline	2018-04-15	2018-06-26	10.2857	F	R	92	4	13	1	13	2	25	28	11	8	3	3	17	1	14	3	32	39	16	11	3	3	65.4	100	77.8	75	58.2	75	72.7	39.3	33.3	50	9	0	4	1	23	13	6	17	6	3
I/LnJ	92	Saline	2018-04-15	2018-06-25	10.1429	M	L	51	4	6	32	17	27	51	13	23	56	18	11	6	56	24	38	77	20	29	84	24	14	66.7	65.1	37.5	39.2	41	50	48.3	55.3	45.3	66.7	3	30	40	59	111	20	31	68	29	7
I/LnJ	94	Saline	2018-04-15	2018-06-26	10.2857	M	R	12	4	28	39	42	65	32	65	65	41	23	24	47	67	88	122	38	108	97	83	39	35	75.8	77.9	93.6	82.4	90.5	91.5	94.2	97.6	97.5	100	15	19	6	26	4	10	6	2	1	0
KK/HlJ	360	Saline	2018-09-04	2018-12-04	13	F	L	53	10	11	4	7	2	4	0	1	0	4	2	15	6	8	4	7	0	1	0	5	2	75	75	57.1	40	70	NA	50	NA	41.7	50	5	2	6	6	3	0	1	0	7	2
KK/HlJ	362	Saline	2018-09-09	2018-12-04	12.2857	F	R	91	10	5	7	19	13	2	4	4	7	3	1	6	9	31	20	2	5	7	9	4	1	22.2	33.3	68.9	69	66.7	71.4	46.7	60	66.7	100	21	18	14	9	1	2	8	6	2	0
KK/HlJ	364	Saline	2018-09-04	2018-12-03	12.8571	M	R	81	10	1	2	1	0	2	6	4	3	6	1	1	2	2	0	2	10	5	3	10	1	100	100	100	NA	100	71.4	38.5	42.9	40	11.1	0	0	0	0	0	4	8	4	15	8
KK/HlJ	366	Saline	2018-09-04	2018-12-04	13	M	L	113	10	6	6	7	3	19	24	41	14	46	55	8	7	9	3	24	32	61	20	57	82	88.9	100	100	50	96	88.9	98.4	40	85.1	85.4	1	0	0	3	1	4	1	30	10	14
KK/HlJ	437	Saline	2019-01-17	2019-03-11	7.57143	F	R	31	12	1	0	0	4	3	1	2	2	1	1	1	0	0	4	3	1	2	2	1	1	14.3	0	0	30.8	42.9	20	40	100	50	25	6	5	3	9	4	4	3	0	1	3
KK/HlJ	439	Saline	2019-01-17	2019-03-12	7.71429	M	L	123	12	5	9	17	14	7	8	8	6	8	9	5	12	23	22	12	9	14	11	12	11	38.5	85.7	56.1	75.9	75	81.8	66.7	73.3	70.6	64.7	8	2	18	7	4	2	7	4	5	6
LP/J	50	Saline	2018-02-27	2018-04-30	8.85714	F	L	111	2	4	0	2	5	6	1	5	3	7	4	4	0	2	9	10	1	9	5	9	7	80	NA	100	90	100	100	100	100	90	100	1	0	0	1	0	0	0	0	1	0
LP/J	52	Saline	2018-02-27	2018-05-01	9	F	R	142	2	1	1	0	0	2	0	0	0	0	0	1	1	0	0	2	0	0	0	0	0	20	33.3	0	0	40	0	NA	0	NA	0	4	2	2	1	3	2	0	1	0	1
LP/J	54	Saline	2018-02-27	2018-04-30	8.85714	M	L	71	2	4	1	0	1	1	0	0	2	0	1	4	1	0	1	1	0	0	2	0	1	30.8	100	NA	50	100	NA	NA	100	0	100	9	0	0	1	0	0	0	0	1	0
LP/J	56	Saline	2018-02-27	2018-05-02	9.14286	M	R	162	2	13	4	0	0	31	9	15	2	1	3	16	10	0	0	89	14	41	2	1	3	48.5	20.4	0	0	58.9	20	47.7	40	20	60	17	39	1	1	62	56	45	3	4	2
LP/J	293	Saline	2018-07-24	2018-10-09	11	M	R	81	8	24	24	34	16	61	1	2	8	1	0	65	56	63	23	84	3	4	18	1	0	54.6	65.1	76.8	71.9	65.6	75	57.1	81.8	50	NA	54	30	19	9	44	1	3	4	1	0
LP/J	295	Saline	2018-07-24	2018-10-08	10.8571	F	L	151	8	2	0	0	0	0	0	0	0	0	0	2	0	0	0	0	0	0	0	0	0	25	NA	NA	NA	NA	0	0	0	0	NA	6	0	0	0	0	1	1	2	1	0
MA/MyJ	483	Saline	2019-01-29	2019-04-22	11.8571	F	L	93	13	3	2	1	0	1	0	1	0	0	0	3	2	1	0	1	0	1	0	0	0	21.4	28.6	50	0	100	NA	50	NA	0	NA	11	5	1	2	0	0	1	0	1	0
MA/MyJ	485	Saline	2019-01-29	2019-04-23	12	F	R	113	13	0	0	0	0	0	0	0	0	0	1	0	0	0	0	0	0	0	0	0	1	0	NA	NA	0	NA	NA	NA	NA	NA	100	1	0	0	2	0	0	0	0	0	0
MA/MyJ	486	Saline	2019-01-29	2019-04-22	11.8571	F	R	33	13	0	1	25	52	65	65	65	63	53	59	0	1	29	80	108	92	104	116	86	101	NA	100	90.6	87	63.9	48.4	60.1	61.7	59.7	46.1	0	0	3	12	61	98	69	72	58	118
MA/MyJ	488	Saline	2019-01-29	2019-04-23	12	M	L	43	13	0	2	0	1	1	0	0	0	0	0	0	2	0	1	1	0	0	0	0	0	NA	100	NA	50	50	NA	NA	NA	NA	NA	0	0	0	1	1	0	0	0	0	0
MA/MyJ	490	Saline	2019-01-29	2019-04-22	11.8571	M	R	133	13	12	7	16	7	8	21	23	12	7	16	15	9	18	9	11	26	32	14	14	28	42.9	33.3	47.4	45	57.9	42.6	41.6	60.9	42.4	82.4	20	18	20	11	8	35	45	9	19	6
MA/MyJ	492	Saline	2019-01-29	2019-04-23	12	M	R	143	13	19	44	34	32	3	13	0	0	1	2	37	75	63	67	4	18	0	0	1	2	34.3	47.2	48.5	44.7	12.5	24	0	0	25	18.2	71	84	67	83	28	57	7	5	3	9
MRL/MpJ	65	Saline	2018-03-20	2018-05-29	10	F	L	11	3	8	5	0	2	0	2	3	3	1	1	10	7	0	2	0	2	4	5	2	1	71.4	100	NA	66.7	0	100	100	71.4	100	33.3	4	0	0	1	1	0	0	2	0	2
MRL/MpJ	67	Saline	2018-03-20	2018-05-29	10	F	R	151	3	16	1	0	1	0	1	2	0	1	1	25	1	0	1	0	1	3	0	1	1	64.1	20	0	25	0	25	50	NA	33.3	50	14	4	1	3	4	3	3	0	2	1
MRL/MpJ	69	Saline	2018-03-20	2018-05-28	9.85714	M	L	22	3	9	0	2	0	2	2	3	4	1	6	11	0	2	0	2	2	3	6	1	8	61.1	0	100	NA	100	100	60	85.7	100	66.7	7	3	0	0	0	0	2	1	0	4
MRL/MpJ	71	Saline	2018-03-20	2018-05-29	10	M	R	101	3	6	1	6	8	8	6	6	14	3	2	8	1	8	12	11	7	12	23	4	4	47.1	33.3	47.1	92.3	73.3	77.8	66.7	63.9	44.4	57.1	9	2	9	1	4	2	6	13	5	3
MRL/MpJ	298	Saline	2018-07-24	2018-10-09	11	M	L	41	8	7	0	1	3	4	0	3	1	0	2	11	0	2	3	4	0	3	1	0	2	91.7	0	28.6	100	80	NA	100	33.3	0	66.7	1	3	5	0	1	0	0	2	2	1
MRL/MpJ	301	Saline	2018-07-24	2018-10-09	11	F	R	63	8	2	0	0	0	0	0	0	0	0	0	2	0	0	0	0	0	0	0	0	0	20	NA	0	NA	NA	0	0	NA	0	NA	8	0	1	0	0	1	1	0	1	0
NOD/ShiLtJ	149	Saline	2018-06-05	2018-08-07	9	M	L	111	5	8	27	15	0	15	20	6	13	18	13	11	58	30	0	28	36	8	23	32	15	50	49.6	54.5	NA	65.1	42.4	32	71.9	82.1	78.9	11	59	25	0	15	49	17	9	7	4
NOD/ShiLtJ	151	Saline	2018-06-05	2018-08-06	8.85714	M	R	142	5	16	7	8	7	2	3	4	0	2	0	37	17	12	10	2	4	5	0	2	0	48.7	37	50	52.6	28.6	40	71.4	NA	8.3	0	39	29	12	9	5	6	2	0	22	4
NOD/ShiLtJ	152	Saline	2018-06-05	2018-08-07	9	M	L	13	5	4	5	5	0	0	0	0	0	0	3	10	11	23	0	0	0	0	0	0	5	90.9	100	100	NA	NA	NA	NA	NA	NA	50	1	0	0	0	0	0	0	0	0	5
NOD/ShiLtJ	154	Saline	2018-06-05	2018-08-07	9	F	R	71	5	4	0	0	7	3	9	3	0	0	6	4	0	0	8	3	19	3	0	0	6	57.1	NA	NA	25	18.8	21.8	23.1	0	NA	25	3	0	0	24	13	68	10	3	0	18
NOD/ShiLtJ	156	Saline	2018-06-05	2018-08-06	8.85714	F	L	42	5	34	41	21	5	4	10	7	0	8	0	151	108	41	8	8	17	11	0	15	0	79.5	65.1	63.1	50	50	58.6	55	0	36.6	0	39	58	24	8	8	12	9	7	26	16
NOD/ShiLtJ	195	Saline	2018-06-12	2018-08-28	11	M	R	81	6	2	0	0	0	0	0	0	0	0	0	2	0	0	0	0	0	0	0	0	0	50	NA	NA	NA	NA	NA	NA	NA	NA	NA	2	0	0	0	0	0	0	0	0	0
NOD/ShiLtJ	302	Saline	2018-09-04	2018-10-29	7.85714	F	R	23	9	0	26	20	6	11	21	25	30	34	17	0	46	38	11	18	37	40	35	51	25	0	49.5	33	13.8	17.3	28.9	7.7	5.3	14.2	16.3	5	47	77	69	86	91	480	630	309	128
NZB/BlNJ	570	Saline	2019-09-03	2019-12-10	14	F	R	11	17	0	0	0	0	0	0	0	0	0	0	0	0	0	0	0	0	0	0	0	0	0	0	NA	0	0	0	0	0	0	NA	1	2	0	1	2	3	1	1	1	0
NZB/BlNJ	574	Saline	2019-09-03	2019-12-10	14	M	R	51	17	9	3	1	3	2	3	3	1	0	3	12	4	1	3	2	3	3	1	0	3	52.2	50	11.1	42.9	40	42.9	75	33.3	0	60	11	4	8	4	3	4	1	2	4	2
NZB/BlNJ	651	Saline	2019-11-12	2020-01-20	9.85714	F	L	72	18	1	1	3	1	3	1	6	20	22	22	2	1	4	1	4	1	8	51	38	36	66.7	50	57.1	100	80	20	66.7	78.5	77.6	69.2	1	1	3	0	1	4	4	14	11	16
NZB/BlNJ	653	Saline	2019-11-12	2020-01-21	10	F	R	22	18	3	0	1	3	3	8	10	7	11	5	3	0	1	4	4	10	12	9	15	5	27.3	NA	100	57.1	25	29.4	42.9	39.1	60	83.3	8	0	0	3	12	24	16	14	10	1
NZB/BlNJ	655	Saline	2019-11-12	2020-01-20	9.85714	M	L	41	18	6	11	3	3	12	10	12	65	58	35	8	13	3	6	17	12	15	95	110	53	80	76.5	75	75	77.3	75	78.9	95	90.2	88.3	2	4	1	2	5	4	4	5	12	7
NZO/HlLtJ	546	Saline	2019-07-09	2019-09-30	11.8571	M	L	71	16.3	3	1	0	0	0	1	1	1	0	0	4	1	0	0	0	1	1	1	0	0	66.7	50	NA	NA	NA	100	100	100	NA	NA	2	1	0	0	0	0	0	0	0	0
NZO/HlLtJ	548	Saline	2019-07-09	2019-09-30	11.8571	M	L	91	16.3	8	6	6	3	9	10	13	15	21	29	11	6	8	5	12	18	28	23	42	45	64.7	75	53.3	62.5	70.6	69.2	51.9	42.6	70	61.6	6	2	7	3	5	8	26	31	18	28
NZO/HlLtJ	550	Saline	2019-07-09	2019-09-30	11.8571	F	R	41	16.3	3	0	3	1	2	6	5	4	3	7	3	0	3	1	2	8	7	6	3	7	18.8	0	42.9	25	33.3	80	38.9	66.7	42.9	63.6	13	8	4	3	4	2	11	3	4	4
NZO/HlLtJ	600	Saline	2019-10-19	2019-12-09	7.28571	F	R	52	17	4	1	2	0	0	1	0	0	2	2	4	1	2	0	0	1	0	0	3	2	30.8	100	50	NA	NA	33.3	0	0	60	33.3	9	0	2	0	0	2	1	1	2	4
NZO/HlLtJ	602	Saline	2019-10-19	2019-12-10	7.42857	F	L	91	17	4	2	3	1	0	0	4	4	7	2	4	2	3	1	0	0	4	4	11	3	66.7	100	50	100	NA	NA	80	44.4	47.8	30	2	0	3	0	0	0	1	5	12	7
NZO/HlLtJ	604	Saline	2019-10-19	2019-12-09	7.28571	M	R	51	17	3	1	2	4	6	4	11	3	4	6	3	1	2	4	8	4	12	4	5	6	50	50	40	44.4	61.5	50	37.5	57.1	83.3	50	3	1	3	5	5	4	20	3	1	6
NZO/HlLtJ	833	Saline	2020-08-04	2020-10-13	10	M	R	43	24	10	3	3	4	10	4	4	3	4	5	21	3	5	11	20	7	4	4	5	6	67.7	18.8	45.5	57.9	66.7	53.8	66.7	100	100	33.3	10	13	6	8	10	6	2	0	0	12
NZW/LacJ	368	Saline	2018-10-02	2018-12-04	9	F	R	53	10	6	0	0	2	0	0	0	0	0	0	6	0	0	2	0	0	0	0	0	0	50	NA	0	33.3	0	NA	NA	NA	0	NA	6	0	1	4	4	0	0	0	3	0
NZW/LacJ	370	Saline	2018-10-02	2018-12-04	9	F	L	91	10	5	0	1	5	5	0	1	4	3	1	9	0	3	7	8	0	1	6	3	1	100	NA	100	58.3	100	NA	100	100	75	100	0	0	0	5	0	0	0	0	1	0
NZW/LacJ	372	Saline	2018-10-02	2018-12-04	9	M	L	131	10	5	1	1	0	0	0	0	0	0	0	8	2	1	0	0	0	0	0	0	0	66.7	100	50	NA	0	0	NA	NA	NA	NA	4	0	1	0	1	1	0	0	0	0
NZW/LacJ	374	Saline	2018-10-02	2018-12-03	8.85714	M	R	161	10	4	1	0	1	1	0	0	0	0	0	4	1	0	1	2	0	0	0	0	0	28.6	100	0	100	50	0	0	NA	0	0	10	0	2	0	2	1	1	0	3	2
NZW/LacJ	433	Saline	2019-01-08	2019-03-11	8.85714	F	R	73	12	7	0	0	2	1	0	1	0	1	1	8	0	0	3	1	0	1	0	1	1	61.5	0	0	42.9	100	0	100	0	100	100	5	1	1	4	0	1	0	1	0	0
NZW/LacJ	435	Saline	2019-01-08	2019-03-12	9	M	L	93	12	4	0	0	1	3	3	4	0	1	1	5	0	0	1	3	5	6	0	1	4	23.8	0	NA	33.3	100	71.4	85.7	0	33.3	50	16	3	0	2	0	2	1	1	2	4
PL/J	555	Saline	2019-07-09	2019-09-30	11.8571	M	L	51	16.3	12	18	14	22	18	18	17	26	20	41	20	22	16	30	26	22	23	35	31	80	58.8	73.3	66.7	75	72.2	73.3	63.9	66	64.6	71.4	14	8	8	10	10	8	13	18	17	32
PL/J	557	Saline	2019-07-09	2019-09-30	11.8571	F	R	81	16.3	9	7	4	4	6	7	3	13	10	24	17	10	5	5	11	11	3	15	12	52	48.6	33.3	31.3	41.7	42.3	57.9	27.3	42.9	33.3	57.8	18	20	11	7	15	8	8	20	24	38
PL/J	646	Saline	2019-09-10	2020-01-21	19	F	L	11	18	4	2	1	1	3	2	5	10	8	3	11	3	1	1	3	2	6	13	10	5	68.8	42.9	25	100	60	25	60	68.4	50	50	5	4	3	0	2	6	4	6	10	5
PL/J	650	Saline	2019-09-10	2020-01-20	18.8571	M	R	52	18	4	1	1	3	12	1	4	2	8	5	9	1	1	3	17	3	5	2	12	5	75	9.1	33.3	21.4	68	27.3	41.7	22.2	60	62.5	3	10	2	11	8	8	7	7	8	3
PL/J	830	Saline	2020-08-04	2020-10-13	10	M	R	61	24	4	3	2	1	3	3	1	4	3	2	5	3	3	1	5	6	1	4	3	3	27.8	16.7	60	50	71.4	100	50	40	100	75	13	15	2	1	2	0	1	6	0	1
PL/J	832	Saline	2020-08-04	2020-10-13	10	F	L	73	24	15	15	19	5	11	8	12	8	3	11	21	22	24	5	17	9	15	12	5	27	55.3	84.6	66.7	100	63	81.8	71.4	63.2	17.9	48.2	17	4	12	0	10	2	6	7	23	29
SJL/J	8	Saline	2018-01-16	2018-04-03	11	F	R	52	1	2	0	1	0	0	0	0	0	0	0	2	0	3	0	0	0	0	0	0	0	22.2	NA	100	NA	NA	NA	NA	0	NA	NA	7	0	0	0	0	0	0	1	0	0
SJL/J	10	Saline	2018-01-16	2018-04-04	11.1429	F	L	122	1	2	0	0	0	0	0	0	0	0	0	2	0	0	1	0	0	0	0	0	0	50	NA	NA	100	NA	NA	NA	NA	NA	NA	2	0	0	0	0	0	0	0	0	0
SJL/J	13	Saline	2018-01-16	2018-04-04	11.1429	M	L	92	1	3	0	0	0	0	0	0	0	0	0	5	0	0	0	0	0	0	0	0	0	100	NA	NA	NA	NA	NA	NA	0	NA	NA	0	0	0	0	0	0	0	1	0	0
SJL/J	214	Saline	2018-08-14	2018-09-25	6	M	R	81	7	3	0	1	0	2	0	0	0	1	1	4	0	2	0	2	0	0	0	1	1	21.1	0	66.7	NA	40	NA	NA	0	20	16.7	15	3	1	0	3	0	0	5	4	5
SJL/J	217	Saline	2018-07-10	2018-09-25	11	F	L	43	7	2	0	0	1	1	0	0	1	0	0	2	0	0	1	1	0	0	3	0	0	100	NA	NA	100	100	NA	NA	100	0	NA	0	0	0	0	0	0	0	0	1	0
SJL/J	343	Saline	2018-10-09	2018-12-04	8	M	R	111	10	2	0	0	1	1	1	0	3	7	3	2	0	0	1	1	1	0	3	9	3	28.6	0	0	100	50	100	0	33.3	69.2	33.3	5	1	1	0	1	0	1	6	4	6
SM/J	240	Saline	2018-07-10	2018-09-25	11	M	R	151	7	2	9	21	47	65	65	65	61	65	50	4	12	27	59	86	84	88	81	115	72	30.8	41.4	31	51.3	50.9	57.1	52.1	58.7	54	48.3	9	17	60	56	83	63	81	57	98	77
SM/J	242	Saline	2018-07-10	2018-09-25	11	M	L	51	7	1	1	1	1	1	5	4	9	2	18	1	1	1	1	1	5	4	10	2	24	16.7	33.3	50	33.3	50	83.3	66.7	90.9	22.2	75	5	2	1	2	1	1	2	1	7	8
SM/J	244	Saline	2018-07-10	2018-09-25	11	F	R	93	7	29	48	65	50	65	39	25	42	55	38	44	66	95	74	93	41	31	48	71	41	62	75	71.4	65.5	60	68.3	67.4	90.6	76.3	69.5	27	22	38	39	62	19	15	5	22	18
SM/J	246	Saline	2018-07-10	2018-09-25	11	F	L	21	7	2	1	2	0	1	2	14	20	43	14	3	1	2	0	1	2	16	26	64	18	50	100	100	0	50	28.6	61.5	41.3	53.8	26.1	3	0	0	1	1	5	10	37	55	51
SM/J	499	Saline	2019-04-02	2019-05-28	8	F	R	61	14	1	1	1	2	1	2	3	2	4	16	2	1	1	4	4	2	365	469	524	692	40	33.3	50	66.7	80	66.7	99.5	98.9	99.8	99.9	3	2	1	2	1	1	2	5	1	1
SM/J	502	Saline	2019-04-02	2019-05-27	7.85714	M	L	73	14	7	7	12	16	11	16	18	27	28	34	12	8	15	28	13	21	27	36	33	44	75	66.7	88.2	65.1	72.2	80.8	57.4	75	76.7	71	4	4	2	15	5	5	20	12	10	18
[truncated: 10 more columns]
